# Supplementary material for: A tissue-specific, Gata6-driven transcriptional program instructs remodeling of the mature arterial tree
Source: eLife. 2017 Sep 27;6:e31362. doi: 10.7554/eLife.31362 (PMC5630260; doi:10.7554/eLife.31362)
Supplement: Figure 5—source data 1. [file elife-31362-fig5-data1.xlsx]

## Sheet: Sheet1
Transgenic embryos (=11)	GATA6 in BA2	a-SMA BA2	AA2 (blood in BA2)	Ectopic AA2	Jag1	Myocd	Tagln	Acta2	Cnn1
Imaged (=7)	5	5	3	3	N/A	N/A	N/A	N/A	N/A
qPCR (=4)	4	N/A	3	N/A	4	4	3	3	3
