# Supplementary material for: A tissue-specific, Gata6-driven transcriptional program instructs remodeling of the mature arterial tree
Source: eLife. 2017 Sep 27;6:e31362. doi: 10.7554/eLife.31362 (PMC5630260; doi:10.7554/eLife.31362)
Supplement: Figure 5—source data 2. [file elife-31362-fig5-data2.xlsx]

## Sheet: plate 1
	WT1
	Cт
Actb	20.3315
Actb	20.0146
Jag1	28.4245
Jag1	28.295
Gata6	34.2628
Gata6	34.2659
Myocd	35.2114
Myocd	35.7899
	transg.4
	Cт
Actb	20.4324
Actb	20.3618
Jag1	27.6731
Jag1	27.6929
Gata6	31.0076
Gata6	31.3002
Myocd	30.6942
Myocd	31.2243
	WT2
	Cт
Actb	20.3767
Actb	20.3358
Jag1	28.8631
Jag1	28.7911
Gata6	34.9007
Gata6	33.8653
Myocd	34.855
Myocd	34.71
	transg. 1
	Cт
Actb	22.4582
Actb	22.2681
Jag1	29.9537
Jag1	29.633
Gata6	34.078
Gata6	34.0512
Myocd	35.6764
Myocd	35.8724
	WT 3
	Cт
Actb	20.7551
Actb	20.727
Jag1	28.8624
Jag1	29.0756
Gata6	34.4213
Gata6	33.3838
Myocd	33.0788
Myocd	35.7528
	Transg. 2
	Cт
Actb	20.9934
Actb	20.9754
Jag1	28.7721
Jag1	28.7601
Gata6	33.7481
Gata6	33.2365
Myocd	32.3339
Myocd	31.998
	WT 4
	Cт
Actb	20.1871
Actb	20.0423
Jag1	28.8891
Jag1	28.9041
Gata6	34.4015
Gata6	32.9995
Myocd	34.6486
Myocd	34.2724
	Transg. 3
	Cт
Actb	20.3
Actb	20.2278
Jag1	27.7564
Jag1	27.8626
Gata6	30.5763
Gata6	30.3733
Myocd	29.3288
Myocd	29.5162

## Sheet: plate 2
	WT1
	Cт
Actb	20.4601
Actb	20.3041
Acta2	29.9542
Acta2	29.7404
Cnn1	34.7998
Cnn1	35.3426
Tagl1	30.9447
Tagl1	30.8601
	transg.4
	Cт
Actb	20.3046
Actb	20.1951
Acta2	25.9658
Acta2	26.0494
Cnn1	32.3156
Cnn1	31.9034
Tagl1	28.0409
Tagl1	27.8206
	WT2
	Cт
Actb	20.4886
Actb	20.2726
Acta2	29.5968
Acta2	29.6461
Cnn1	34.4465
Cnn1	34.9312
Tagl1	30.5703
Tagl1	30.8476
	transg. 1
	Cт
Actb	22.3847
Actb	22.3537
Acta2	31.1405
Acta2	31.2239
Cnn1	36.3047
Cnn1	37.0387
Tagl1	32.2243
Tagl1	32.021
	WT 3
	Cт
Actb	21.0246
Actb	21.1607
Acta2	29.3917
Acta2	29.5588
Cnn1	35.1152
Cnn1	35.0501
Tagl1	30.4497
Tagl1	30.6365
	Transg. 2
	Cт
Actb	21.0484
Actb	20.9887
Acta2	27.7943
Acta2	27.9158
Cnn1	33.8733
Cnn1	34.0754
Tagl1	29.8549
Tagl1	29.7805
	WT 4
	Cт
Actb	20.1628
Actb	20.2087
Acta2	28.7667
Acta2	28.7387
Cnn1	35.0054
Cnn1	35.0044
Tagl1	30.0628
Tagl1	30.5906
	Transg. 3
	Cт
Actb	20.4304
Actb	20.3439
Acta2	25.1953
Acta2	25.0828
Cnn1	30.3842
Cnn1	30.6964
Tagl1	27.4994
Tagl1	27.6763
