# Supplementary material for: A tissue-specific, Gata6-driven transcriptional program instructs remodeling of the mature arterial tree
Source: eLife. 2017 Sep 27;6:e31362. doi: 10.7554/eLife.31362 (PMC5630260; doi:10.7554/eLife.31362)
Supplement: Supplementary file 1. [file elife-31362-supp1.xls]

## Sheet: DE_Genes_E10.5
Gene	LogFC	qvalue	CPM:PBA_Rep1	CPM:PBA_Rep2	CPM:BA2_Rep1	CPM:BA2_Rep2
Myl2	16.205	4.96031e-205	987.445	507.123	0	0
Csrp3	12.5481	2.54134e-222	67.564	50.926	0	0
Myl7	11.2893	0	518.914	484.45	0.278244	0.122653
Smpx	11.1576	6.75228e-86	28.2219	16.9753	0	0
Myl4	10.9494	0	440.872	351.852	0.278244	0.122653
Myl3	10.8814	0	232.72	180.754	0.0556487	0.163538
Cox6a2	10.7439	1.28316e-78	20.5542	13.3745	0	0
Tnnt2	10.5424	0	561.106	446.621	0.389541	0.286191
Hoxb5	10.4409	8.78572e-95	13.8902	13.6119	0	0
Tbx5	10.2666	1.70628e-156	24.2476	26.1159	0	0.0408844
Xirp1	10.2381	4.2306e-226	97.4719	68.4949	0.0556487	0.0817688
Myh6	10.1407	0	725.781	519.152	0.612136	0.490613
Hspb7	10.1189	0	165.959	127.018	0.222595	0.0408844
Mybpc3	10.0101	0	359.659	264.562	0.278244	0.327075
Ankrd1	9.77356	0	339.345	277.936	0.500839	0.204422
Mhrt	9.65861	6.71192e-58	8.59102	7.3995	0	0
Mir1905	9.51928	2.7977e-51	8.02899	6.4894	0	0
Myh7	9.48858	0	1858.03	1382.48	2.67114	1.8398
Gata4	9.41724	0	122.402	103.553	0.166946	0.163538
Trdn	9.37213	4.22606e-29	9.19319	3.91738	0	0
Tnnc1	9.19526	0	250.223	252.414	0.612136	0.245307
Abra	9.15338	1.88386e-39	4.7371	6.52897	0	0
Cav3	9.01216	4.50627e-36	5.9816	4.23394	0	0
Acta1	9.00435	0	120.314	106.561	0.278244	0.163538
Tdgf1	8.97574	1.80704e-40	4.77725	5.18361	0	0
Myoz2	8.89038	1.22701e-26	6.26261	3.12599	0	0
Nppb	8.87441	1.89041e-38	4.57652	4.70877	0	0
Pln	8.78213	1.73903e-249	82.3373	63.153	0.166946	0.163538
Fsd2	8.63138	6.80713e-113	36.2509	24.0978	0.111297	0.0408844
Asb12	8.55952	2.48177e-27	4.53638	2.92815	0	0
Lmod2	8.47516	4.51091e-76	24.649	14.9573	0.111297	0
Vmn1r65	8.47024	1.5051e-30	3.65319	3.36341	0	0
5430431A17Rik	8.46201	0	89.3225	80.8801	0.278244	0.204422
Cacna1s	8.40401	2.46813e-28	3.77363	2.92815	0	0
1010001N08Rik	8.34523	3.65995e-65	9.27348	8.82401	0.0556487	0
Ldb3	8.28454	0	125.654	101.338	0.278244	0.449729
C130080G10Rik	8.27954	5.68353e-24	3.77363	2.37417	0	0
Srpk3	8.26853	5.13375e-50	10.1567	7.00381	0.0556487	0
Mir130c	8.24893	1.10368e-27	3.05102	2.96772	0	0
Snord34	8.20878	1.25389e-25	2.56928	3.28427	0	0
Trim55	8.15235	1.4923e-193	49.9403	39.8861	0.111297	0.204422
D030025E07Rik	8.13825	2.28136e-24	2.4087	3.16556	0	0
Actc1	8.08621	0	1889.1	1619.5	6.90044	6.01001
Eef1a2	8.00307	8.94549e-103	19.1491	16.1048	0.0556487	0.0817688
Obscn	7.83275	1.15376e-115	62.5458	37.3932	0.111297	0.327075
Gm15350	7.83091	1.20823e-21	2.32841	2.17632	0	0
Tnni1	7.81606	0	292.055	228.514	1.00168	1.3083
4833412C05Rik	7.74171	1.09903e-16	2.81015	1.4245	0	0
Il5ra	7.6109	4.27978e-19	2.04739	1.8202	0	0
Mov10l1	7.60229	1.00279e-35	6.30276	4.51093	0.0556487	0
Tigit	7.59845	3.86083e-16	2.48899	1.34536	0	0
Gm12018	7.57843	2.91972e-31	4.09478	3.71954	0	0.0408844
Tbx20	7.57647	0	185.951	179.092	0.89038	1.02211
Myo18b	7.53513	1.49973e-102	60.4583	34.5442	0.389541	0.122653
9930111H07Rik	7.50439	7.22924e-17	2.16783	1.4245	0	0
Actn2	7.49109	0	271.259	210.312	1.61381	1.06299
Bmp10	7.49004	2.39587e-14	2.44884	1.10795	0	0
Trim54	7.48981	1.15475e-14	2.4087	1.14752	0	0
Unc45b	7.45123	0	81.9358	72.6892	0.556487	0.327075
Smyd1	7.42083	0	203.896	188.034	1.22427	1.06299
Asb2	7.40199	3.32169e-176	60.6189	44.8323	0.500839	0.122653
Casq2	7.39185	3.0142e-37	8.43044	5.30232	0	0.0817688
Slc6a18	7.38562	3.27659e-17	1.68609	1.62235	0	0
Nppa	7.37258	7.6863e-23	21.7987	5.30232	0	0.163538
Slfn5os	7.35249	1.4529e-15	1.9671	1.26623	0	0
Hoxc4	7.27795	2.03998e-84	14.6931	12.9788	0.0556487	0.122653
G630064G18Rik	7.21906	1.35614e-15	1.36493	1.58278	0	0
1700025N23Rik	7.20127	2.55832e-15	1.6058	1.30579	0	0
Ttn	7.16209	1.12895e-257	806.231	529.638	4.95274	4.37463
1700095B10Rik	7.12033	1.72408e-14	1.56565	1.18709	0	0
4930549G23Rik	7.08605	1.06768e-46	6.7845	6.33113	0.0556487	0.0408844
Myocd	7.05383	4.20296e-216	40.1048	40.3214	0.278244	0.327075
Hoxc5	7.00347	8.8169e-46	7.98885	6.29156	0.111297	0
9330158H04Rik	6.9869	8.75134e-14	1.1642	1.34536	0	0
Sh3bgr	6.94912	2.03791e-246	94.5414	72.4518	0.779082	0.572382
Pnmt	6.917	2.36705e-13	1.1642	1.22666	0	0
Lrrc10	6.91222	6.24183e-51	13.0471	8.42831	0.0556487	0.122653
Hspb3	6.90463	6.20872e-23	4.13493	2.53245	0.0556487	0
Gata5	6.87888	0	70.4142	68.0596	0.89038	0.286191
Snord32a	6.84243	9.60291e-13	1.04377	1.22666	0	0
Hspb2	6.77766	3.2797e-81	19.1491	14.245	0.222595	0.0817688
Gm7609	6.76183	2.86412e-37	4.81739	5.65844	0.0556487	0.0408844
Mir6357	6.73857	3.79491e-12	1.08391	1.02881	0	0
Ceacam19	6.73818	3.75255e-12	1.04377	1.06838	0	0
Cnn1	6.73226	2.61424e-274	117.825	90.2185	1.05733	0.899457
A330032B11Rik	6.73195	1.68668e-32	4.57652	4.11523	0	0.0817688
Casq1	6.72611	5.81285e-210	72.9032	56.4657	0.44519	0.776804
Ccdc144b	6.67724	9.38179e-19	2.04739	2.13675	0	0.0408844
Aldh1a1	6.65628	4.30386e-195	34.2838	35.019	0.278244	0.408844
Tnfsf10	6.65602	4.83072e-31	3.85392	4.39222	0	0.0817688
Clca3a1	6.65292	4.49306e-15	2.68971	1.4245	0	0.0408844
Upk3b	6.62992	3.27716e-153	27.138	27.9757	0.556487	0
AA388235	6.61842	5.70298e-21	3.25174	2.21589	0.0556487	0
Lmod3	6.61564	1.70256e-61	11.2004	9.18013	0.166946	0.0408844
E030019B13Rik	6.61129	1.12214e-39	5.49986	5.38146	0.111297	0
Krt79	6.60902	1.61396e-16	2.36855	1.62235	0	0.0408844
E330023G01Rik	6.5917	1.86103e-17	1.80652	2.13675	0	0.0408844
Adprhl1	6.58351	7.5267e-22	7.5874	3.08642	0.111297	0
Kcnj6	6.5631	1.79921e-17	1.92696	1.93891	0	0.0408844
Kcnmb1	6.50042	5.54649e-42	6.66406	5.77715	0.0556487	0.0817688
Wt1	6.46708	9.33726e-118	19.6309	21.7632	0.222595	0.245307
Hoxa4	6.41962	2.35998e-70	12.6457	10.8816	0.111297	0.163538
Apobec2	6.39196	6.17385e-108	42.5938	28.1735	0.556487	0.286191
A630075F10Rik	6.37809	7.51496e-19	2.68971	1.93891	0.0556487	0
Myl1	6.3419	1.06995e-117	27.981	22.3172	0.333892	0.286191
Gata5os	6.33895	8.68199e-20	2.32841	2.17632	0.0556487	0
Hoxa5	6.33068	5.49337e-48	7.38667	6.96424	0.0556487	0.122653
Gm20362	6.29221	1.17545e-32	5.29913	4.31308	0	0.122653
Sfrp5	6.22636	8.71631e-37	5.21884	7.28079	0.166946	0
Slc47a1	6.19502	7.09451e-19	3.85392	2.13675	0	0.0817688
Opn4	6.19391	2.04952e-13	1.76638	1.22666	0	0.0408844
Mlip	6.13937	3.41389e-37	8.10928	5.50017	0.111297	0.0817688
Hoxb4	6.08428	3.70585e-153	33.5612	29.1627	0.556487	0.36796
Cryab	6.08064	9.13786e-271	92.4538	75.1821	1.16862	1.3083
Adtrp	6.02827	1.11801e-32	4.57652	4.39222	0.0556487	0.0817688
Tcap	6.02643	3.23837e-37	9.35377	5.89586	0.111297	0.122653
Mybphl	5.9973	1.63858e-25	6.94508	3.71954	0.166946	0
Scn7a	5.99484	4.65539e-25	4.61667	3.20513	0	0.122653
1700007J10Rik	5.99426	9.60349e-58	16.339	10.8816	0.222595	0.204422
2700070H01Rik	5.9771	1.40323e-26	3.25174	3.75911	0.111297	0
Lppr5	5.96302	6.94462e-61	10.2771	9.41755	0.111297	0.204422
Rrad	5.94326	1.93149e-100	30.5102	22.0402	0.44519	0.408844
Pnpla1	5.91056	1.42258e-15	1.64594	1.70149	0.0556487	0
Acta2	5.89192	0	1120.2	1134.78	19.6997	18.2753
Cdh16	5.86155	1.07614e-12	2.12768	1.10795	0.0556487	0
Gdf3	5.84576	1.44282e-11	1.1642	1.18709	0	0.0408844
Gata6	5.81027	0	96.9902	106.363	1.94771	1.67626
2310039L15Rik	5.77957	5.0126e-36	5.58015	5.02533	0.111297	0.0817688
Ryr2	5.7532	1.03916e-143	92.4137	61.2141	1.33557	1.51272
Cd22	5.7203	5.73672e-16	2.60942	1.70149	0	0.0817688
Hoxd4	5.6998	8.05023e-42	7.22609	6.29156	0.0556487	0.204422
Popdc2	5.69763	7.69034e-254	102.892	81.7111	2.00335	1.55361
Stmn1-rs1	5.64697	1.27984e-29	4.93783	3.99652	0.0556487	0.122653
Sgca	5.63196	1.44847e-19	5.37942	2.7303	0	0.163538
Klhl30	5.61733	1.5327e-75	22.2403	15.6695	0.44519	0.327075
Myom1	5.55034	9.34594e-278	214.655	160.494	4.28495	3.72048
Gm6402	5.46296	1.27994e-25	3.5729	3.6404	0	0.163538
Alpk3	5.4535	2.00171e-195	85.9102	65.9228	1.50252	1.96245
Mical2	5.44967	2.05715e-174	132.278	90.3768	2.55984	2.53483
Trim63	5.44161	2.91491e-69	18.0652	13.5724	0.278244	0.449729
Slc24a2	5.42784	6.4611e-64	12.9267	10.8816	0.389541	0.163538
Cmah	5.41284	0	293.138	355.374	6.67785	8.54484
Tmem151a	5.40949	4.68685e-24	3.5729	6.3707	0.111297	0.122653
Cox7a1	5.40193	6.30487e-31	5.09841	4.31308	0.222595	0
Gm8580	5.3621	2.25482e-93	17.5433	16.9753	0.389541	0.449729
A530016L24Rik	5.29706	1.9174e-34	6.98522	13.0184	0.222595	0.286191
Grip2	5.29615	7.06174e-36	6.90493	5.50017	0.111297	0.204422
Fbxo40	5.25997	1.27709e-19	3.77363	2.49288	0	0.163538
Gm20752	5.25258	1.18224e-27	3.85392	5.0649	0.111297	0.122653
Hoxb6	5.22033	3.06346e-16	2.36855	1.78063	0.111297	0
Myadml2	5.21821	1.82119e-13	2.24812	1.34536	0.0556487	0.0408844
Tmem71	5.17471	4.87309e-12	1.76638	1.18709	0	0.0817688
Oas3	5.17433	7.36049e-15	1.56565	2.45331	0.111297	0
Ctnna3	5.17173	3.78306e-37	5.94145	6.09371	0.333892	0
Tnni3	5.11098	1.67384e-114	59.0934	40.3609	1.44687	1.43095
Tagln	5.0616	0	292.657	326.844	10.1281	8.42219
Pgam2	5.05095	6.48434e-249	64.3925	60.1853	1.83641	1.92157
Synpo2l	5.0434	5.66157e-204	126.216	93.7007	3.56152	3.10722
Krt20	4.9944	6.80101e-33	6.26261	5.10447	0.111297	0.245307
Nkx2-5	4.991	5.5658e-174	51.7468	44.3575	1.83641	1.18565
Gm20187	4.98884	9.94509e-13	1.28464	1.78063	0.0556487	0.0408844
Kcne1	4.98619	5.72043e-25	5.70058	3.83825	0.0556487	0.245307
Prkag3	4.97609	1.95016e-16	2.89044	1.89934	0.111297	0.0408844
Lrrc2	4.97183	3.42473e-22	3.09116	3.32384	0	0.204422
Scpep1os	4.93355	8.5264e-22	3.05102	2.84901	0.111297	0.0817688
Hrc	4.92109	1.23016e-120	46.4477	35.0982	1.66946	1.02211
Skor1	4.84909	8.57776e-19	2.4087	2.7303	0.0556487	0.122653
Kcnj5	4.84053	2.40558e-55	24.2476	14.799	0.667785	0.695035
Tmod1	4.83497	8.74315e-161	46.5681	39.4904	1.50252	1.51272
Lsmem1	4.80612	9.10418e-17	2.93058	2.05762	0.0556487	0.122653
Chrm2	4.80061	1.65761e-14	2.16783	1.66192	0.0556487	0.0817688
Cd300lb	4.79527	4.37059e-10	1.04377	1.22666	0	0.0817688
Hoxb1	4.75076	2.12402e-66	14.8938	12.8997	0.500839	0.531497
Atp1a2	4.73817	7.77529e-81	19.8718	16.5005	0.667785	0.695035
Adh1	4.73312	5.14523e-26	4.33565	3.75911	0.222595	0.0817688
4930511M06Rik	4.70877	1.14983e-40	6.94508	7.51821	0.389541	0.163538
Rem1	4.70273	5.15903e-35	5.86116	7.00381	0.166946	0.327075
Gm19434	4.67934	3.77066e-11	1.1642	1.97848	0	0.122653
AY512931	4.6428	5.95292e-22	3.29189	3.20513	0.0556487	0.204422
Klhl31	4.63826	7.15566e-43	11.1202	8.11176	0.44519	0.327075
Nts	4.62467	1.25193e-21	2.93058	3.20513	0.166946	0.0817688
Colec10	4.61927	1.18308e-27	5.54	4.31308	0.278244	0.122653
Atp1b1	4.61919	1.25858e-265	142.956	117.284	6.01006	4.57905
Coro6	4.59143	6.56672e-40	7.70783	6.8851	0.278244	0.327075
Pygm	4.56367	1.04243e-176	76.7973	62.322	2.44854	3.43429
Tnc	4.55134	0	342.115	401.275	15.6373	16.0676
Kcng2	4.53343	1.76275e-19	6.26261	3.28427	0.166946	0.245307
Rbm24	4.51085	2.43664e-204	67.7647	59.8291	2.44854	3.1481
Nkx2-1	4.49843	1.25432e-45	9.1129	10.0111	0.723434	0.122653
Ltk	4.48478	4.52613e-10	2.08754	0.989238	0.0556487	0.0817688
Npas4	4.48033	6.40515e-38	6.7845	6.72682	0.278244	0.327075
Nexn	4.47428	3.23688e-253	143.88	119.46	6.90044	4.94701
Gjc3	4.47208	7.93842e-21	3.17145	2.92815	0.111297	0.163538
Ascl1	4.44747	7.45694e-17	2.36855	2.41374	0.0556487	0.163538
Wnt2	4.40516	4.57817e-54	10.6384	11.4752	0.389541	0.654151
Gm5523	4.40131	2.18177e-10	1.20435	1.14752	0.111297	0
E230016K23Rik	4.37945	4.62388e-13	1.52551	2.49288	0.111297	0.0817688
A330049N07Rik	4.37487	4.25567e-19	3.05102	2.65116	0.111297	0.163538
Lrrn4	4.36824	9.17736e-72	17.2623	15.5508	1.05733	0.531497
Sphkap	4.30708	3.09122e-134	39.7435	34.7816	2.1703	1.59449
Itgb1bp2	4.30548	1.04861e-45	27.9007	15.7091	1.22427	0.981226
Alox8	4.24884	1.32341e-12	1.84667	1.54321	0.0556487	0.122653
4930429F24Rik	4.2176	2.41856e-11	1.52551	1.30579	0.111297	0.0408844
Efhd1	4.20361	6.05315e-17	2.68971	2.37417	0.111297	0.163538
Pdlim3	4.16332	0	125.011	118.748	7.51258	6.09178
1700003M07Rik	4.16026	2.65661e-19	2.77	3.40298	0.222595	0.122653
Pik3c2g	4.13322	9.12562e-11	1.44522	1.4245	0	0.163538
Gm9159	4.13165	1.17299e-46	9.83551	9.89238	0.389541	0.73592
Hand1	4.1166	1.69764e-205	191.05	223.251	14.3574	9.52607
Des	4.10458	1.99547e-206	312.007	234.133	17.0285	14.7184
Tyr	4.10363	1.18999e-18	3.53276	3.04685	0.0556487	0.327075
Jph2	4.09975	5.01297e-215	86.5927	74.9447	4.2293	5.19232
Grhl1	4.05863	2.27405e-47	12.3646	10.2881	0.500839	0.858573
Esrrg	4.05657	7.89153e-115	28.6233	27.5404	1.78076	1.59449
Stxbp5l	4.03112	8.86575e-10	1.84667	1.06838	0.0556487	0.122653
Kcns3	4.01918	7.53332e-12	1.56565	2.65116	0.0556487	0.204422
Hoxd3	4.01328	9.79101e-70	24.7694	21.9215	2.11465	0.776804
Hotairm1	4.0032	2.32268e-16	2.60942	2.45331	0.111297	0.204422
Ovol3	3.98957	1.06927e-11	1.64594	3.83825	0.222595	0.122653
Papss2	3.98826	3.88186e-70	22.4009	17.8459	1.39122	1.14476
Slc8a1	3.97252	1.30504e-176	435.051	311.966	23.8733	23.713
Tnni3k	3.951	2.05639e-09	1.32478	1.02881	0.111297	0.0408844
Fabp3	3.9468	1.91062e-74	50.6228	33.3176	2.94938	2.49395
Igfbp7	3.9369	5.76877e-57	13.2077	12.8997	0.723434	0.981226
Clu	3.93177	8.74987e-247	84.3445	78.6247	5.73182	4.94701
Gm29683	3.91535	1.6945e-16	3.41232	2.41374	0.222595	0.163538
Gm5607	3.90928	2.06855e-12	1.84667	2.45331	0	0.286191
3632451O06Rik	3.90702	4.89118e-252	155.281	129.472	9.90547	9.07634
Cfi	3.89836	4.25859e-14	1.92696	2.61159	0.222595	0.0817688
4930414N06Rik	3.89702	6.36689e-13	1.76638	1.93891	0.166946	0.0817688
Nrap	3.88835	4.45192e-32	9.43406	6.84553	0.44519	0.654151
Lpar3	3.88321	1.46677e-29	8.22971	6.01457	0.556487	0.408844
Rassf5	3.87324	9.4011e-107	36.8129	30.3894	2.33725	2.24864
Stmn4	3.84017	5.7534e-37	8.7516	7.67649	0.779082	0.36796
Slc15a2	3.82872	4.90362e-23	11.2004	24.0583	0.723434	1.75803
Myoz1	3.81737	1.44638e-10	2.52913	1.34536	0.111297	0.163538
Enpep	3.80738	1.23754e-22	4.41594	4.31308	0.500839	0.122653
Gja3	3.80705	4.85785e-10	2.08754	1.18709	0.111297	0.122653
Dusp8	3.79483	2.65964e-88	21.9994	21.9611	1.61381	1.55361
Fxyd1	3.76665	2.59317e-40	22.8425	14.0076	1.11297	1.59449
Slc16a12	3.76628	3.17268e-27	8.26986	5.77715	0.500839	0.531497
Myl9	3.76424	0	377.443	386.555	28.5478	27.6788
6530403H02Rik	3.71713	3.54926e-18	3.29189	3.20513	0.166946	0.327075
Akr1c14	3.70328	2.39183e-11	1.68609	1.70149	0.0556487	0.204422
Platr17	3.69943	4.49254e-11	1.80652	1.4245	0.166946	0.0817688
Gm10677	3.69392	5.88022e-15	2.28826	3.04685	0.166946	0.245307
Rgs5	3.66815	4.38564e-102	43.6777	45.7028	4.61885	2.41218
Calcr	3.66451	1.30427e-20	3.69334	3.83825	0.389541	0.204422
Vtn	3.66052	1.74268e-15	3.01087	2.53245	0.111297	0.327075
Ramp1	3.64746	2.98926e-15	2.64957	2.37417	0.278244	0.122653
E330020D12Rik	3.62031	5.72992e-13	2.60942	2.09719	0.0556487	0.327075
Scnn1b	3.60593	6.3927e-09	1.12406	1.22666	0.111297	0.0817688
Gm826	3.59302	8.03154e-09	2.24812	1.06838	0.111297	0.163538
Alpk2	3.58856	1.30449e-89	64.5129	45.782	4.50755	4.66082
Dnase1	3.58772	7.16669e-17	3.05102	2.88858	0.166946	0.327075
4930533N22Rik	3.57996	5.15638e-13	2.12768	2.13675	0.111297	0.245307
Ifi203	3.56966	9.57879e-12	1.64594	2.45331	0.222595	0.122653
E130006D01Rik	3.56808	5.2975e-12	2.44884	1.78063	0.111297	0.245307
3425401B19Rik	3.56348	6.47142e-22	13.6091	7.16209	0.612136	1.14476
Halr1	3.54043	5.05338e-09	1.24449	1.30579	0.0556487	0.163538
Mb	3.53167	6.30174e-12	3.81377	1.93891	0.333892	0.163538
Plekha6	3.51361	1.66241e-152	68.6479	59.6313	6.12136	5.11055
Grem2	3.50306	4.65931e-15	3.49261	2.57202	0.166946	0.36796
Agpat9	3.50136	2.12519e-18	3.41232	3.44255	0.278244	0.327075
Masp1	3.49071	7.1969e-62	15.8573	17.4502	1.61381	1.34919
Vmn1r58	3.47751	3.58699e-56	15.0142	14.5616	1.22427	1.43095
4930473A02Rik	3.47388	3.03933e-13	2.08754	2.49288	0.166946	0.245307
Art3	3.45527	6.49632e-19	4.0145	3.52169	0.278244	0.408844
Actg2	3.45147	1.61125e-21	5.49986	4.98576	0.222595	0.73592
Tac2	3.45047	5.58177e-21	5.78087	8.74487	1.00168	0.327075
Rgs6	3.44093	3.16957e-18	3.69334	3.52169	0.500839	0.163538
Erbb4	3.44016	6.1779e-20	8.18957	4.82748	0.667785	0.531497
Chchd10	3.43808	1.4665e-86	43.758	33.555	3.61717	3.51606
D5Ertd615e	3.43467	1.90257e-23	5.9816	5.14404	0.333892	0.695035
Hey2	3.43161	7.89108e-112	38.6194	39.0947	4.3406	2.86191
Prdm6	3.42948	1.507e-42	14.7733	12.6227	1.72511	0.817688
Edn1	3.429	5.55734e-63	20.7951	26.5907	2.55984	1.8398
Slc6a7	3.42467	7.73195e-11	1.64594	1.62235	0.222595	0.0817688
Etv2	3.42446	6.98279e-13	2.36855	2.05762	0.166946	0.245307
Filip1	3.41104	2.41718e-73	29.0248	23.4647	2.72679	2.20776
Soat2	3.40921	4.01066e-12	1.84667	2.25546	0.222595	0.163538
Bmx	3.4057	8.4841e-30	8.14942	6.72682	0.667785	0.73592
A330069E16Rik	3.39012	1.96117e-15	3.73348	7.51821	0.500839	0.572382
Vil1	3.38541	7.61297e-10	1.32478	1.70149	0.166946	0.122653
Rnf207	3.38491	1.48755e-28	6.62392	6.33113	0.667785	0.572382
Zbtb7c	3.38088	6.39269e-14	3.77363	2.41374	0.389541	0.204422
1700071M16Rik	3.37239	4.45252e-08	1.08391	1.06838	0.166946	0.0408844
Gna14	3.37144	1.21843e-16	3.17145	3.36341	0.222595	0.408844
4930412O13Rik	3.36957	6.11706e-85	34.1232	30.0728	3.83976	2.3713
B230206H07Rik	3.35889	3.85793e-19	7.10566	4.51093	0.723434	0.408844
Kcnj4	3.34885	8.30328e-08	1.20435	1.02881	0.0556487	0.163538
Iigp1	3.34859	5.85849e-24	6.66406	5.73758	0.89038	0.327075
Pkp2	3.33042	1.2146e-124	39.4625	39.7278	3.78411	4.08844
Adra2c	3.30003	2.99965e-11	1.76638	2.7303	0.333892	0.122653
Rdh1	3.2908	1.05613e-08	1.72623	1.10795	0.166946	0.122653
Gm8234	3.28869	2.59615e-18	5.01812	3.83825	0.333892	0.572382
Kcnk3	3.28085	1.78357e-37	10.1567	9.25927	1.05733	0.940342
Gm6313	3.267	8.31739e-18	4.3758	3.56126	0.333892	0.490613
Pi16	3.25485	5.60568e-30	7.66769	7.04338	0.723434	0.817688
Cystm1	3.24438	2.16167e-24	6.06189	5.65844	0.500839	0.73592
Gem	3.24113	4.10113e-42	11.9231	14.4825	1.27992	1.51272
Dlg2	3.22648	7.1505e-54	24.649	18.5185	2.2816	2.33041
Pmp22	3.22288	1.01297e-240	136.132	150.008	16.5833	14.0642
Gm14005	3.22158	1.89647e-13	4.0145	2.53245	0.333892	0.36796
Adgrg6	3.22028	3.96861e-46	26.1344	17.8854	2.3929	2.33041
Gad2	3.21597	3.7034e-08	1.48536	1.06838	0.111297	0.163538
Car4	3.19994	1.11594e-09	2.12768	4.1548	0.111297	0.572382
Alx1	3.1965	4.62672e-68	21.2768	19.9826	2.1703	2.33041
Hopx	3.19375	6.38955e-32	14.0909	9.89238	1.55816	1.06299
Skap1	3.18388	1.05927e-08	1.40507	1.22666	0.166946	0.122653
Matn4	3.16821	3.39276e-08	1.20435	1.26623	0.111297	0.163538
Dusp27	3.16548	8.35887e-62	47.4513	33.832	5.17533	3.88402
Fas	3.15623	9.38002e-10	1.84667	1.46407	0.166946	0.204422
Fam189a2	3.15256	3.82639e-51	14.6931	14.9573	1.78076	1.55361
Mylk3	3.15035	1.23915e-98	70.6551	54.329	7.28998	6.78681
Dusp26	3.15007	1.13326e-19	4.69696	6.80596	0.723434	0.572382
Lrrtm4	3.13285	5.91295e-08	1.12406	1.18709	0.222595	0.0408844
Gm17821	3.12638	6.71021e-146	73.2244	69.0488	7.01174	9.28076
Nol3	3.11999	5.14387e-12	2.16783	2.25546	0.222595	0.286191
Ppp1r1a	3.10395	1.08847e-46	17.5032	14.6407	2.22595	1.51272
Psd	3.10261	1.30977e-57	16.62	17.094	2.00335	1.92157
Fosb	3.09901	1.01653e-08	1.28464	2.37417	0.222595	0.204422
Tecrl	3.09068	2.55774e-26	8.91218	6.96424	1.16862	0.695035
Gm16070	3.09053	4.89743e-16	3.45247	4.86705	0.44519	0.531497
Dpf3	3.08271	2.35506e-30	11.4815	12.5435	2.059	0.776804
Fam81a	3.07341	1.46728e-43	12.3646	12.1083	1.55816	1.34919
Cdh26	3.07089	1.84519e-07	1.00362	1.30579	0.111297	0.163538
Txlnb	3.06065	6.20547e-26	21.6381	11.7917	2.00335	2.00334
Mrvi1	3.06039	1.57073e-35	14.9741	11.5147	1.33557	1.8398
Irs4	3.0589	2.03331e-36	27.7	24.731	4.4519	1.8398
Atf3	3.04536	1.16176e-29	8.31	7.47864	0.89038	1.02211
Pdk4	3.04128	2.85006e-22	5.37942	5.38146	0.612136	0.695035
Gyg	3.03187	6.63668e-154	257.731	201.053	29.4382	26.6566
Abhd11os	3.02837	2.7558e-15	3.45247	4.1548	0.278244	0.654151
Cd84	3.01642	3.64449e-21	6.74435	5.18361	0.779082	0.695035
Dcn	3.01462	1.56174e-40	32.5977	22.2776	4.17366	2.6166
Myh7b	3.00976	6.52856e-28	19.1893	11.5543	2.059	1.75803
Ccdc141	3.00835	2.49727e-127	105.38	84.8767	12.6879	10.957
Prkaa2	3.00229	1.91783e-68	57.2868	41.3106	6.6222	5.68293
Tcea3	2.99935	1.27571e-27	7.9487	7.28079	1.16862	0.73592
Lrrc39	2.98586	1.98718e-39	16.4193	12.8205	1.89206	1.79891
Rbp4	2.98579	5.04705e-07	2.64957	12.4644	1.33557	0.572382
Ndrg2	2.97662	5.72535e-123	54.4767	49.4619	6.6222	6.58239
Hspb1	2.9661	2.28719e-193	87.235	88.2401	10.5176	11.9383
Lmod1	2.9659	1.02541e-56	17.5433	17.648	2.33725	2.16687
Syt15	2.95786	7.41411e-10	2.56928	1.70149	0.222595	0.327075
Ifitm10	2.9547	1.14358e-09	1.56565	2.17632	0.278244	0.204422
Arg1	2.93239	1.48505e-67	22.441	23.1086	3.22763	2.73926
Crip2	2.92434	1.72726e-179	217.144	177.39	25.7654	26.2069
Ppp1r14c	2.9199	4.53843e-45	18.547	18.8747	3.22763	1.71715
Sost	2.91919	8.35382e-38	10.8793	11.396	1.39122	1.55361
Neurl3	2.91851	4.59396e-13	2.52913	3.08642	0.333892	0.408844
Tgfb1i1	2.91745	2.98023e-215	103.132	108.421	14.4687	13.5327
Bmp6	2.91142	3.0098e-30	10.4778	8.82401	1.50252	1.06299
Slfn8	2.90325	6.99644e-07	1.56565	1.18709	0	0.36796
Slc6a4	2.88845	7.23359e-16	4.13493	4.39222	0.333892	0.817688
Tmem130	2.88461	2.97817e-10	1.9671	1.89934	0.278244	0.245307
Pfkp	2.88382	1.38082e-99	89.0014	68.4553	10.9072	10.4255
Kcnh3	2.88351	9.95234e-12	2.48899	2.41374	0.500839	0.163538
Gm16702	2.88163	9.6165e-43	16.4996	13.8493	2.11465	2.00334
Ranbp3l	2.87958	1.6081e-07	1.28464	1.14752	0.166946	0.163538
Clic5	2.86876	5.13897e-09	4.81739	2.01805	0.44519	0.490613
Fgl2	2.86492	2.74633e-15	4.3758	3.44255	0.500839	0.572382
Plekha2	2.85377	5.03467e-66	22.5615	24.4144	3.22763	3.27075
Fbxo2	2.85343	7.51021e-08	1.24449	1.46407	0.333892	0.0408844
Wnt11	2.84185	2.2159e-49	18.6273	16.3026	2.33725	2.53483
Ccdc69	2.83873	2.47543e-11	2.28826	2.3346	0.278244	0.36796
Neurog2	2.8383	8.46092e-21	8.99247	9.6154	1.94771	0.654151
Prss57	2.82926	1.45351e-27	7.90856	7.63692	1.00168	1.18565
Inpp5j	2.8271	1.47325e-06	3.33203	1.06838	0.333892	0.286191
Wdr93	2.82475	1.50711e-09	2.04739	1.66192	0.278244	0.245307
Wfikkn1	2.80993	5.79157e-34	13.1274	14.2846	2.55984	1.34919
Phlda2	2.80724	3.262e-12	2.72986	4.31308	0.556487	0.449729
Ctxn3	2.80143	2.28754e-14	4.09478	3.71954	0.834731	0.286191
Gca	2.80052	1.99594e-30	9.1129	8.94272	1.44687	1.14476
Kndc1	2.79364	3.62999e-09	2.04739	1.58278	0.278244	0.245307
Pax6	2.79218	6.71569e-08	1.32478	2.09719	0.166946	0.327075
Dhh	2.79082	3.5454e-16	3.93421	3.87781	0.556487	0.572382
Gpr68	2.78735	7.20024e-08	2.16783	1.26623	0.333892	0.163538
Ak1	2.78353	6.85932e-106	68.1661	58.1276	9.96112	8.38131
Dbh	2.77966	8.1948e-05	4.97797	3.04685	1.16862	0
Kcnh7	2.77957	6.03739e-08	1.48536	1.34536	0.166946	0.245307
Fam198b	2.77889	5.6307e-142	69.0092	65.2502	9.62723	9.93491
Ntrk3	2.77838	4.28447e-27	8.02899	8.34917	1.44687	0.940342
Tecta	2.76726	8.40018e-10	1.80652	2.13675	0.333892	0.245307
Col8a1	2.76271	5.63067e-21	6.82464	5.77715	0.834731	1.02211
Trim47	2.76201	9.06596e-47	16.4996	16.6192	2.83809	2.04422
Zcchc16	2.75494	7.68732e-07	1.04377	1.18709	0.166946	0.163538
Dclk3	2.75457	8.73852e-07	1.00362	1.22666	0.166946	0.163538
Lmo7	2.75233	3.37283e-77	77.0783	57.2571	9.96112	9.9758
Crip1	2.75165	3.10814e-24	13.85	9.18013	1.94771	1.47184
Eaf2	2.74477	5.03809e-12	3.01087	2.69073	0.278244	0.572382
Psmb11	2.73927	1.84895e-07	1.56565	1.18709	0.166946	0.245307
Baiap2l2	2.73919	2.68228e-14	3.53276	3.28427	0.612136	0.408844
4930512M02Rik	2.73782	7.54961e-11	2.16783	2.80944	0.500839	0.245307
Cap2	2.73133	4.92017e-84	75.5528	58.0485	10.1837	9.93491
Pcgf5	2.72719	1.12474e-28	8.71145	9.45712	1.55816	1.18565
Capn3	2.71807	2.10616e-11	3.05102	2.37417	0.333892	0.490613
Rarres2	2.7123	1.2223e-30	9.63479	11.3169	1.72511	1.47184
Cubn	2.69096	5.16858e-05	1.20435	7.47864	0.44519	0.899457
Tnni2	2.68998	4.8712e-12	4.25536	3.00728	0.389541	0.73592
Ankrd34a	2.68398	1.36973e-18	5.1787	5.10447	0.946029	0.654151
Akap6	2.68347	7.14784e-31	14.4522	11.119	2.059	1.92157
Pgm5	2.68188	2.01893e-142	68.688	67.4661	10.6289	10.5891
Hs6st3	2.68003	8.46327e-07	1.48536	0.989238	0.222595	0.163538
Rxfp1	2.67591	4.02895e-11	7.26624	3.48212	0.946029	0.73592
Tnnt3	2.67567	4.13271e-10	4.21522	2.45331	0.389541	0.654151
Gm16897	2.67455	7.87028e-12	3.85392	2.80944	0.389541	0.654151
Fam78a	2.67376	3.91318e-76	35.6889	31.8139	5.50922	5.06967
Rcsd1	2.6529	3.60019e-122	97.6727	82.1859	13.6339	14.9637
Ecm1	2.65261	5.35274e-75	36.9334	33.4363	6.12136	5.06967
Casz1	2.64504	3.01807e-70	34.9261	29.875	5.45358	4.90613
Adssl1	2.63886	5.16834e-34	12.3245	11.6334	2.1703	1.67626
Galnt3	2.63876	1.66637e-48	19.8316	20.3783	3.83976	2.6166
Chrnb4	2.62868	7.02802e-21	6.26261	7.95348	1.11297	1.18565
Lmcd1	2.6283	1.09836e-13	3.45247	4.19437	0.500839	0.73592
Acyp2	2.6257	2.8292e-11	4.05464	2.7303	0.44519	0.654151
Nebl	2.62088	6.5699e-54	44.4003	33.4363	7.01174	5.64205
Phox2a	2.61919	1.36321e-15	9.23334	7.00381	1.94771	0.695035
Mcmdc2	2.61775	7.29769e-16	4.81739	5.02533	1.11297	0.490613
Fitm1	2.61668	1.52206e-12	5.9816	3.56126	0.779082	0.776804
Fstl4	2.6142	1.14681e-06	2.85029	1.26623	0.222595	0.449729
Fgf5	2.60767	1.27611e-23	8.18957	9.2197	1.05733	1.79891
Gstt1	2.60351	4.26291e-10	2.97073	5.53974	0.500839	0.899457
Ptgs2	2.60025	1.28429e-10	2.4087	2.45331	0.556487	0.245307
S100a1	2.59748	6.83619e-12	10.7187	4.78791	1.33557	1.22653
Slc1a2	2.59717	4.54574e-13	4.61667	3.40298	0.834731	0.490613
Nptx2	2.58967	1.40212e-25	8.35015	9.41755	1.72511	1.22653
Scd3	2.58341	2.04402e-10	2.56928	2.21589	0.389541	0.408844
Mrap	2.58277	7.87071e-13	4.97797	3.36341	0.779082	0.613266
Elfn1	2.58149	4.80143e-19	7.42682	7.63692	1.78076	0.73592
Fndc5	2.58042	1.09901e-32	13.0873	11.4752	2.22595	1.88068
Kcnj11	2.56459	9.0569e-15	8.06914	5.02533	0.946029	1.26742
Ano4	2.56032	8.12824e-15	4.0145	3.95695	0.779082	0.572382
C2cd4b	2.55673	7.11883e-07	1.36493	1.14752	0.222595	0.204422
Lbx1	2.54586	1.30702e-09	2.08754	2.09719	0.389541	0.327075
Sorbs2	2.53928	2.98153e-99	172.503	134.616	28.5478	24.2853
Pax8	2.53582	3.19223e-30	10.6786	12.4248	2.22595	1.75803
Jsrp1	2.53184	1.36305e-08	1.72623	1.85977	0.333892	0.286191
Lims2	2.5317	6.34616e-11	2.44884	3.28427	0.500839	0.490613
Gm10825	2.53026	6.65329e-08	1.9671	1.46407	0.389541	0.204422
Tnfrsf12a	2.52855	1.12713e-26	11.7223	9.33841	1.89206	1.75803
Slc27a2	2.52582	6.11314e-11	3.01087	4.47136	0.89038	0.408844
Smtnl2	2.52392	1.23277e-110	57.608	59.5917	10.8515	9.52607
Vnn1	2.52207	5.83066e-42	16.1383	15.7091	2.55984	2.98456
Slc28a3	2.51185	2.0004e-06	1.1642	1.18709	0.166946	0.245307
Veph1	2.51141	2.64629e-24	7.9487	7.67649	1.39122	1.34919
Ppp1r3c	2.5114	7.81471e-32	22.6819	15.7882	3.39457	3.35252
Ak5	2.5065	3.40719e-14	3.93421	5.22318	0.834731	0.776804
Hcfc1r1	2.50357	7.80363e-117	106.745	90.2185	18.4197	16.3129
Gm15328	2.5021	3.10736e-07	1.6058	1.4245	0.166946	0.36796
Ifih1	2.50163	4.25389e-11	2.89044	2.49288	0.500839	0.449729
Ptges3l	2.50091	7.10016e-24	7.70783	7.63692	1.27992	1.43095
Hapln1	2.4885	2.06446e-109	187.758	146.17	29.4938	30.0092
Gata3	2.48802	3.58358e-87	72.5821	80.7614	15.8042	11.5294
Tmem179	2.48737	2.70229e-06	1.1642	1.14752	0.166946	0.245307
Rnf112	2.48463	2.16323e-10	2.44884	2.41374	0.500839	0.36796
Mylk4	2.4805	6.40049e-06	1.04377	1.02881	0.166946	0.204422
Tceal7	2.47981	2.17307e-06	1.12406	1.85977	0.166946	0.36796
Gpx3	2.47773	1.43799e-116	318.63	264.918	57.5408	47.2215
Isl2	2.47693	9.04838e-42	27.8606	21.6445	5.00839	3.88402
Angpt2	2.47392	1.70899e-27	12.2442	13.4536	2.94938	1.67626
Ablim3	2.4669	1.13454e-14	4.81739	4.1548	0.723434	0.899457
Crb2	2.4641	1.1678e-70	33.3203	35.3356	6.67785	5.7647
Pam	2.46278	3.24342e-80	179.368	130.817	29.1599	27.1064
Gck	2.46177	1.08098e-08	1.9671	1.89934	0.333892	0.36796
Nkx6-2	2.45458	1.31075e-06	1.20435	1.50364	0.166946	0.327075
Nell1	2.45099	1.31748e-09	2.16783	2.96772	0.612136	0.327075
Zfp804a	2.4475	2.70133e-13	3.49261	3.79868	0.723434	0.613266
Rnf128	2.44503	2.81122e-42	17.3025	16.3026	3.22763	2.94368
Arhgap36	2.44225	2.11886e-07	2.08754	1.4245	0.278244	0.36796
Unc13c	2.44029	1.64945e-12	4.17507	3.36341	0.612136	0.776804
Bik	2.43555	9.86508e-11	2.68971	2.53245	0.556487	0.408844
Bmp4	2.43494	2.25993e-114	127.099	153.213	27.88	23.9583
Foxa2	2.4288	8.8167e-21	11.7625	8.19089	1.94771	1.75803
Esrrb	2.42542	3.86906e-11	4.0145	2.92815	0.556487	0.73592
Mtus2	2.41173	8.4862e-85	44.8018	44.0805	7.79082	8.9128
Mpped2	2.41078	3.67627e-124	85.4285	89.2293	18.0858	14.7593
Cpeb2	2.41061	9.59761e-43	18.1455	17.1732	3.61717	3.02545
Slc13a4	2.41002	2.85472e-13	4.0145	5.26275	0.723434	1.02211
Chrna3	2.40799	6.32744e-08	6.02174	5.4606	1.83641	0.327075
Mmp23	2.40673	2.89439e-21	7.50711	6.96424	1.50252	1.22653
Amph	2.40507	9.20114e-53	26.4154	23.8604	4.3406	5.15144
Arhgap6	2.40472	2.15377e-28	17.4229	12.8205	2.72679	2.98456
Myrf	2.40208	5.01297e-215	175.032	174.146	34.3353	31.7263
Cdh13	2.401	2.08768e-32	17.0215	13.6119	3.06068	2.73926
Myh11	2.40075	1.31408e-15	4.65681	5.4606	1.05733	0.858573
Kcnab1	2.39938	1.29987e-10	3.09116	4.59007	0.556487	0.899457
Aldh1a2	2.3968	2.16707e-42	19.0689	20.5366	3.22763	4.29286
Tbx3	2.39422	1.4912e-135	95.6253	94.4129	19.7553	16.3947
Pla2g7	2.39409	3.14173e-23	7.9487	8.46788	1.44687	1.67626
Synpo2	2.39224	1.26069e-174	114.895	118.906	23.3168	21.219
Smad9	2.37252	5.91819e-71	38.1377	35.2169	7.62388	6.54151
Sspn	2.37158	6.04342e-21	15.2149	10.3276	2.11465	2.82102
Ptrf	2.36515	1.38324e-87	110.84	88.6358	18.0302	20.6875
Akap5	2.35885	7.62194e-97	50.5425	49.8972	9.84983	9.73049
Qpct	2.35741	4.26528e-11	4.61667	3.20513	0.667785	0.858573
Gulo	2.35522	2.04267e-07	2.08754	1.50364	0.333892	0.36796
E130112N10Rik	2.35344	8.27744e-07	1.44522	1.30579	0.333892	0.204422
Zfpm1	2.34731	1.18387e-190	134.646	132.677	26.4888	26.0434
Ppm1j	2.34678	2.97303e-18	5.9816	6.41026	1.16862	1.26742
Otogl	2.34503	2.22199e-12	4.3758	4.82748	1.27992	0.531497
Olfr613	2.34431	2.30058e-40	25.4519	32.8427	4.89709	6.58239
Tunar	2.34266	9.48646e-17	5.33928	5.69801	1.11297	1.06299
Fgf1	2.33914	1.42693e-24	11.1603	9.37798	1.89206	2.16687
Stbd1	2.33891	8.34337e-31	17.9046	15.1156	3.95106	2.57572
Grk4	2.33573	1.08849e-31	14.8536	13.6911	3.28328	2.3713
Ppargc1a	2.33239	4.86063e-39	32.5977	27.1051	7.23434	4.61994
Pdlim5	2.32076	4.09928e-142	119.552	109.251	24.3741	21.4234
P3h2	2.32072	1.47637e-43	22.3607	24.7705	5.50922	3.9249
Irf5	2.32028	8.10455e-50	24.7293	26.7094	5.84312	4.4564
AW549542	2.31846	1.50277e-11	3.33203	3.20513	0.779082	0.531497
Ppp1r17	2.31677	5.05561e-06	4.33565	1.58278	0.779082	0.408844
Cxcl16	2.31343	2.90255e-12	4.29551	4.43179	1.22427	0.531497
Atp1b2	2.3128	8.95116e-50	33.7619	27.0656	6.23266	6.01001
Slc9a7	2.31075	7.46477e-06	1.08391	1.10795	0.278244	0.163538
Il27ra	2.30535	8.54558e-07	2.44884	1.4245	0.333892	0.449729
Baiap3	2.3046	1.72596e-14	4.61667	4.62964	0.89038	0.981226
Pxdc1	2.30344	7.22773e-23	8.67131	8.98228	1.61381	1.96245
Fgf12	2.30014	1.06761e-07	2.16783	1.8202	0.278244	0.531497
E030030I06Rik	2.29676	1.13802e-16	5.58015	5.65844	1.22427	1.06299
Myrip	2.29393	1.51998e-06	1.68609	1.22666	0.389541	0.204422
A230103J11Rik	2.29258	3.04629e-32	17.3025	17.4897	2.72679	4.37463
Tmem132e	2.28875	5.56033e-21	12.4851	9.14056	2.50419	1.92157
Bmp2	2.28811	5.7534e-37	16.339	18.756	3.50587	3.6796
Pde4c	2.28688	2.30283e-11	3.5729	3.20513	0.612136	0.776804
Cd44	2.28308	3.13547e-52	46.7287	38.2242	9.84983	7.6045
Cd36	2.28226	2.16755e-22	10.1165	8.94272	1.66946	2.24864
Pax3	2.28119	1.02562e-22	9.07276	9.29884	2.22595	1.55361
Epha10	2.27652	8.62705e-08	2.68971	1.89934	0.333892	0.613266
Rims2	2.26108	2.67698e-16	11.7625	22.0007	3.89541	3.1481
Mfap5	2.2598	4.32953e-08	2.04739	2.09719	0.333892	0.531497
Adamtsl2	2.2594	1.2962e-15	6.74435	5.38146	1.22427	1.3083
Aqp1	2.2589	2.10106e-14	6.70421	5.18361	1.50252	0.981226
Ltbp2	2.25847	5.2153e-07	1.52551	1.58278	0.44519	0.204422
Itga7	2.25428	5.85234e-09	3.61305	2.37417	0.723434	0.531497
H60b	2.25266	2.15336e-08	2.04739	2.88858	0.667785	0.36796
Fendrr	2.25179	1.03506e-53	40.426	34.6233	8.84815	6.90947
Pi15	2.24879	1.13127e-06	2.60942	1.50364	0.333892	0.531497
Gprc5a	2.24721	5.96894e-13	4.45609	3.91738	0.946029	0.817688
Ccdc80	2.24329	2.15715e-126	84.4248	79.8909	17.6963	17.0079
6430562O15Rik	2.24049	4.70402e-09	2.24812	3.08642	0.556487	0.572382
Gbp4	2.23275	8.14087e-06	3.37218	1.46407	0.333892	0.695035
Tpm1	2.22852	1.13598e-89	1143.13	1084.64	249.306	226.05
Camk2a	2.21969	9.96553e-56	41.7106	34.7025	8.51426	7.89069
Tgfb2	2.21285	3.39876e-129	178.605	194.92	44.1851	36.3871
Rubie	2.20438	1.21075e-07	2.20797	3.40298	0.89038	0.327075
Slc4a5	2.20436	1.64431e-13	4.49623	4.59007	1.11297	0.858573
Ptk2b	2.20384	2.04083e-15	6.58377	5.4606	1.22427	1.39007
Pawr	2.20324	2.79033e-45	31.032	38.422	8.45861	6.62328
Igfbpl1	2.20271	1.96681e-07	8.06914	6.09371	2.50419	0.572382
Cmya5	2.20262	6.66265e-08	2.16783	1.89934	0.556487	0.327075
Abcc9	2.19532	2.78497e-08	23.5249	10.1694	5.23098	2.12599
4930523C07Rik	2.19216	3.45642e-15	7.10566	6.01457	1.11297	1.75803
Slc36a1os	2.18556	9.59709e-11	3.2116	3.44255	0.89038	0.572382
Slc19a3	2.18524	1.76024e-07	1.80652	2.88858	0.500839	0.531497
1700030C10Rik	2.18366	1.54484e-08	2.28826	2.3346	0.44519	0.572382
Hlf	2.1834	6.5872e-14	4.69696	4.74834	1.05733	1.02211
Fam195a	2.18078	2.57077e-19	8.95232	7.47864	1.94771	1.67626
Hacd1	2.18036	5.65585e-53	27.419	26.472	6.28831	5.60117
Tgm2	2.17462	3.63091e-22	56.6044	31.3786	9.34899	10.1393
Car8	2.1737	9.91817e-12	3.81377	4.74834	0.834731	1.06299
Ptprn	2.1734	2.27643e-08	4.93783	2.84901	1.11297	0.613266
Plac8	2.17283	6.27506e-16	6.90493	6.29156	1.16862	1.75803
Tmem56	2.17132	5.1812e-20	9.9158	9.02185	1.66946	2.53483
Fbxl22	2.17078	2.47197e-40	24.9702	21.0114	4.89709	5.31497
Nkx2-6	2.16916	8.18529e-44	34.0831	35.7313	9.34899	6.17355
Klhl35	2.1663	1.0552e-05	1.04377	1.62235	0.389541	0.204422
Tm4sf1	2.1658	1.91165e-06	3.65319	1.66192	0.612136	0.572382
Gm5860	2.16528	4.18053e-10	3.2116	3.48212	1.00168	0.490613
Popdc3	2.15947	1.06405e-09	2.89044	3.67997	0.612136	0.858573
Fbxo32	2.15912	4.24117e-19	15.0142	10.1298	2.72679	2.90279
Rtn4rl1	2.15648	1.8138e-09	5.70058	3.40298	1.22427	0.817688
Fstl3	2.1499	4.3035e-07	2.16783	1.62235	0.44519	0.408844
Cspg4	2.14849	8.00736e-58	58.7722	46.8108	11.6306	12.1836
Itgb3	2.14683	1.88928e-37	58.1299	43.0517	9.68288	13.1648
Vmn2r-ps129	2.13849	4.50112e-09	2.56928	3.56126	0.779082	0.613266
Bambi	2.13373	3.58254e-128	111.683	114.554	27.88	23.6721
Gucy1a3	2.12941	3.16863e-53	28.5832	27.1447	6.3996	6.33709
Mybpc1	2.12785	5.28949e-49	45.6448	36.0874	9.46029	9.23988
Hrasls	2.12761	4.0896e-06	1.32478	1.38493	0.333892	0.286191
Smad6	2.12637	1.69708e-133	106.866	114.237	26.6001	24.04
Id4	2.12223	4.34379e-42	28.3423	24.0978	6.56655	5.47851
Tnfrsf23	2.12184	3.05749e-09	2.52913	2.69073	0.667785	0.531497
Myo16	2.12143	1.48964e-10	6.86479	4.43179	1.00168	1.59449
Vit	2.12053	1.91012e-05	1.08391	1.66192	0.222595	0.408844
Fry	2.11927	7.23092e-73	61.1809	52.7066	12.9662	13.2466
Gm15401	2.11515	1.0283e-05	1.68609	1.22666	0.222595	0.449729
Cacnb2	2.11401	2.08651e-38	24.93	21.2488	5.84312	4.82436
Cox4i2	2.11323	3.01992e-11	4.89768	8.38874	1.55816	1.51272
Ehbp1l1	2.11053	2.81034e-59	86.3919	66.279	16.7503	18.6024
Gucy1b3	2.10995	4.65928e-50	28.5832	26.4325	6.12136	6.62328
Nrg2	2.10686	1.91493e-05	1.6058	1.22666	0.166946	0.490613
Lhfp	2.10566	1.27233e-39	23.1636	20.3387	5.11968	4.9879
Gm13889	2.0925	3.19411e-06	2.48899	1.66192	0.278244	0.695035
Fhad1	2.09223	6.30337e-07	2.32841	1.66192	0.44519	0.490613
Itga1	2.08772	2.55218e-30	31.2328	22.7921	7.06739	5.64205
Gm12359	2.08654	3.06311e-10	6.26261	5.38146	0.779082	1.96245
Gipc2	2.08452	2.11105e-09	2.97073	2.80944	0.667785	0.695035
Dkk1	2.08391	3.36162e-54	36.0502	41.9833	9.73853	8.6675
Spaca6	2.0782	1.29137e-35	19.0287	18.9538	4.00671	4.9879
Bean1	2.07691	3.87686e-05	1.08391	1.34536	0.166946	0.408844
Dsc2	2.07412	4.96752e-27	13.85	14.8386	3.95106	2.86191
Gdf6	2.07273	8.97175e-41	22.7622	26.8677	5.78747	6.01001
Sycp2	2.0721	1.1278e-05	1.56565	1.54321	0.166946	0.572382
Mitf	2.0698	1.56408e-21	19.2696	13.6911	3.39457	4.4564
Plaur	2.05581	9.00666e-17	7.86841	7.04338	2.11465	1.47184
Serpinb6b	2.05491	1.30536e-13	6.50348	5.22318	1.39122	1.43095
Csrp1	2.05433	1.91915e-108	301.89	256.252	71.0078	63.3709
1700024P16Rik	2.05402	9.50083e-10	3.01087	3.40298	0.89038	0.654151
Ephx2	2.04703	1.36686e-07	2.24812	2.01805	0.500839	0.531497
Gm10845	2.04386	4.93331e-96	127.5	108.618	27.2122	30.05
Arl4d	2.04258	1.1239e-08	5.21884	3.16556	0.89038	1.14476
Klhdc8b	2.03986	1.84039e-65	50.1812	44.951	11.0741	12.0609
P2ry14	2.03771	5.61517e-06	1.48536	1.50364	0.278244	0.449729
BC021891	2.03413	2.00062e-05	1.32478	1.10795	0.389541	0.204422
Cftr	2.02788	1.37147e-10	4.69696	3.91738	1.33557	0.776804
Rgs17	2.02703	1.90495e-10	3.77363	4.23394	0.779082	1.18565
Glipr1	2.02667	4.08312e-17	7.90856	6.96424	1.89206	1.75803
F10	2.02552	4.01269e-05	1.24449	1.26623	0.166946	0.449729
Pklr	2.01596	1.39771e-38	25.8533	22.2381	5.67617	6.21443
Cxcr2	2.01498	5.94774e-13	5.62029	4.94619	1.22427	1.39007
Vwf	2.01478	4.6733e-61	49.9002	46.4151	13.2444	10.5891
Slfn2	2.01224	1.28404e-06	2.04739	1.62235	0.500839	0.408844
4930404N11Rik	2.00981	2.87629e-07	2.00725	2.25546	0.44519	0.613266
Strip2	2.00141	9.54416e-09	6.62392	3.67997	1.22427	1.34919
Sdpr	2.00139	7.78273e-62	43.3164	40.4005	10.8515	10.0576
Dleu2	2.00111	8.92284e-13	6.10203	6.17285	2.00335	1.06299
Haglr	1.9993	4.84941e-09	3.01087	2.92815	0.667785	0.817688
Mid2	1.99775	6.72401e-24	25.4519	17.5689	5.62052	5.15144
Cnr1	1.99734	1.84509e-25	15.2952	16.3818	4.78579	3.1481
P4ha3	1.99631	9.44266e-16	9.75522	10.8025	3.39457	1.75803
Dpysl3	1.99264	2.15155e-130	287.237	251.544	68.1697	67.214
Mall	1.98929	1.00742e-07	2.81015	3.56126	0.500839	1.10388
1700040L02Rik	1.98701	6.29179e-05	1.80652	0.989238	0.500839	0.204422
Dok5	1.98166	3.89765e-20	10.8391	13.0184	3.50587	2.53483
Atg9b	1.98016	1.78662e-07	3.01087	2.3346	0.946029	0.408844
Otud1	1.97995	4.41969e-11	4.17507	4.23394	0.946029	1.18565
Hoxa3	1.97981	2.39846e-20	61.9035	76.6462	22.9829	12.1427
Adrb3	1.97774	3.62792e-05	1.08391	1.62235	0.278244	0.408844
Rcan2	1.97651	1.86379e-27	15.0544	14.4033	4.17366	3.31164
AA414768	1.9748	1.60929e-06	1.68609	2.53245	0.500839	0.572382
Bace2	1.97468	1.88406e-06	4.41594	2.13675	0.89038	0.776804
Fam19a3	1.97047	4.86729e-05	1.00362	1.26623	0.333892	0.245307
5033428I22Rik	1.96568	1.2916e-20	9.5545	9.85281	2.3929	2.57572
Myl6	1.96527	1.13743e-118	507.191	549.858	134.392	136.309
Gm15816	1.9638	1.22676e-05	3.81377	1.66192	0.667785	0.73592
4933416M07Rik	1.9589	3.18985e-08	2.93058	2.88858	0.556487	0.940342
6820408C15Rik	1.95874	4.70114e-05	1.28464	1.06838	0.278244	0.327075
Ccdc78	1.95766	6.25579e-05	1.12406	1.06838	0.278244	0.286191
Gadd45b	1.95721	4.9946e-15	6.3429	7.71606	1.78076	1.8398
Sema3c	1.95242	9.00763e-80	103.855	87.8839	23.5394	26.0025
Ripply3	1.9523	1.54006e-20	10.1968	10.8816	3.11633	2.33041
Mef2c	1.95207	5.97755e-80	94.1801	80.6427	23.5951	21.587
Rpp25	1.94928	4.56664e-07	2.04739	2.09719	0.500839	0.572382
Unc5b	1.94921	8.56553e-153	310.963	297.761	81.3028	76.3312
Cd55	1.94763	5.73255e-30	19.0287	18.6373	5.67617	4.08844
Pitpnm1	1.94716	1.65919e-39	24.1673	22.9108	6.56655	5.64205
A630089N07Rik	1.94685	6.61973e-57	46.6083	41.3106	10.9072	11.8974
Fgf18	1.94602	1.76024e-07	2.20797	2.25546	0.667785	0.490613
Sall1	1.94425	1.63511e-56	92.9356	81.7111	26.0436	19.3383
Npy	1.93848	1.44593e-05	1.6058	2.69073	0.834731	0.286191
Ms4a6c	1.93759	5.13487e-12	4.81739	4.82748	1.16862	1.34919
Eln	1.93175	1.49559e-60	58.451	50.095	14.4687	13.9825
St6galnac2	1.93136	4.20583e-10	4.05464	5.26275	1.50252	0.940342
Gm10069	1.92873	1.41156e-11	5.33928	4.47136	1.39122	1.18565
Dusp3	1.9282	2.3608e-59	43.6777	41.7459	12.0201	10.4255
Pipox	1.92768	1.99763e-05	1.32478	1.34536	0.333892	0.36796
Pp2d1	1.92682	3.63341e-06	2.08754	3.75911	0.556487	0.981226
A130077B15Rik	1.91756	1.09464e-20	20.9958	16.5796	3.89541	6.05089
Kdelr3	1.91673	1.08369e-20	12.3245	10.7233	3.28328	2.82102
Gm7102	1.91614	8.70585e-11	5.41957	4.19437	1.27992	1.26742
Ddc	1.91586	1.07844e-31	20.7148	18.3207	5.39793	4.94701
Alcam	1.91357	1.57175e-40	66.8815	58.2068	19.5884	13.6145
Fam43b	1.90816	0.000186599	1.80652	1.4245	0.779082	0.0817688
Padi2	1.90758	1.44847e-19	10.799	9.73411	3.06068	2.41218
Emc9	1.90521	9.38324e-07	2.36855	1.85977	0.556487	0.572382
Arntl2	1.90409	1.01051e-06	3.33203	2.57202	1.16862	0.408844
Gm10653	1.90359	9.84317e-151	238.702	253.166	64.4969	66.9687
Spon1	1.90347	4.09041e-54	53.0716	45.5841	14.0235	12.3471
Tmem51	1.90128	3.23246e-28	15.3755	15.6695	3.89541	4.41552
Sparc	1.89963	2.65017e-101	639.911	658.437	178.465	169.507
Upk3bl	1.89873	8.70475e-10	3.93421	3.67997	1.22427	0.817688
Procr	1.89714	5.16925e-11	6.50348	4.86705	1.33557	1.71715
BC052688	1.89503	1.25611e-10	4.17507	4.47136	1.05733	1.26742
G0s2	1.89503	2.0462e-18	11.5216	9.49669	3.11633	2.53483
Pcdh7	1.8948	2.70296e-78	84.9467	73.7972	21.5917	21.0964
Bves	1.89402	1.98477e-30	21.7987	18.5581	5.17533	5.68293
Sorcs1	1.89311	2.3797e-12	5.1787	6.17285	1.50252	1.55361
Lhfpl1	1.88623	1.4055e-10	4.09478	4.1548	1.16862	1.06299
Pirt	1.88479	1.05994e-05	2.93058	1.66192	0.834731	0.408844
Itga4	1.88226	1.64261e-38	68.3267	51.3217	17.6963	14.7593
Camk2n1	1.87167	6.21745e-16	9.15305	7.95348	2.67114	2.00334
AF529169	1.87158	1.11338e-06	2.36855	1.97848	0.779082	0.408844
Trpv2	1.87059	2.22134e-05	2.64957	1.4245	0.500839	0.613266
Mylpf	1.86631	2.69436e-10	5.94145	5.69801	2.1703	1.02211
2810459M11Rik	1.86021	8.48109e-05	2.08754	1.10795	0.389541	0.490613
Prkcdbp	1.85867	1.66514e-41	27.2183	25.6015	7.12304	7.44096
Oprl1	1.85746	3.26428e-16	8.47058	7.63692	2.11465	2.33041
Fer1l5	1.84942	3.38926e-08	3.33203	2.76987	0.834731	0.858573
Gm15867	1.84821	1.67767e-05	1.36493	2.05762	0.500839	0.449729
4930519G04Rik	1.84063	9.50444e-06	2.04739	1.50364	0.500839	0.490613
C920021L13Rik	1.83572	1.61568e-06	2.28826	1.89934	0.723434	0.449729
Mlph	1.83487	1.49888e-06	2.24812	2.01805	0.500839	0.695035
Gcnt4	1.83445	6.44711e-06	1.9671	1.66192	0.44519	0.572382
L1cam	1.83433	7.47954e-16	22.8425	15.0364	6.28831	4.33375
Tspan2	1.83012	4.06516e-50	36.8129	36.8788	9.84983	10.8753
Hhex	1.82938	3.50106e-25	14.8938	13.968	3.95106	4.17021
Dsp	1.82806	4.64966e-83	274.591	224.161	71.0078	69.4626
Adamts8	1.82449	2.73282e-06	2.77	1.85977	0.612136	0.695035
Gm10791	1.82446	9.03222e-10	6.86479	4.5505	1.66946	1.55361
Cfap126	1.82162	0.000142228	1.04377	1.10795	0.44519	0.163538
Nog	1.82102	4.2374e-09	5.62029	3.87781	1.50252	1.18565
Lbp	1.82101	4.83141e-16	30.5102	27.1843	5.45358	10.8753
Mir1897	1.81904	1.55223e-06	2.52913	1.93891	0.612136	0.654151
Ackr1	1.81791	3.76746e-05	1.36493	1.30579	0.389541	0.36796
Adam12	1.81528	1.91783e-68	86.6729	80.0492	26.1549	21.219
Snta1	1.81437	3.16945e-17	13.2077	10.4464	3.00503	3.72048
Pitx2	1.81226	9.62974e-35	21.9593	23.4252	6.17701	6.74593
Cemip	1.81221	1.93863e-06	2.93058	2.41374	1.11297	0.408844
Arhgef6	1.80899	2.05034e-12	11.7625	7.59735	2.94938	2.57572
Col12a1	1.80485	3.09453e-135	165.799	160.652	47.3571	46.0767
Tg	1.80353	1.26481e-05	1.52551	1.70149	0.556487	0.36796
Prg4	1.80176	9.69077e-07	2.4087	2.05762	0.667785	0.613266
Rarb	1.80173	4.25839e-34	22.8023	25.1662	6.3996	7.3592
Fhl1	1.80156	2.26748e-87	105.501	121.597	32.8884	32.2578
Tle6	1.79843	1.76285e-11	8.51073	6.17285	2.50419	1.71715
Lamb3	1.79802	1.82924e-08	4.09478	4.35265	0.834731	1.59449
Sox2	1.79732	3.22652e-41	40.5464	47.3252	14.0791	11.2023
Dbndd2	1.79173	3.70176e-09	5.05826	4.74834	1.89206	0.940342
Espn	1.79068	1.74178e-17	9.23334	9.02185	2.78244	2.49395
2200002D01Rik	1.78871	5.73182e-05	1.52551	1.97848	0.278244	0.73592
Fam65c	1.78655	1.86307e-06	2.20797	3.36341	1.00168	0.613266
Maff	1.78552	4.42759e-16	9.47421	8.58659	2.94938	2.28953
Foxg1	1.78347	2.45785e-29	22.0797	25.0079	7.79082	5.88736
Emp2	1.78251	1.36609e-22	14.7332	13.3349	3.78411	4.37463
LOC102636514	1.7824	1.43778e-17	10.2771	11.1982	2.72679	3.51606
Corin	1.77987	1.60112e-32	34.9663	31.1017	11.1854	8.05423
Gmpr	1.77908	2.50532e-31	28.3825	24.2957	6.84479	8.50396
Rgs7	1.77887	5.69849e-05	1.24449	1.97848	0.612136	0.327075
Dok4	1.77458	7.18026e-81	80.7716	74.4699	22.3151	23.0588
Npr1	1.77204	1.09737e-40	29.3058	29.9541	9.46029	7.89069
Mansc1	1.77034	1.33439e-08	5.13855	3.6404	1.22427	1.34919
Fam20c	1.76881	3.83025e-14	7.46696	6.80596	2.22595	1.96245
Cfb	1.76562	3.3093e-06	2.16783	1.85977	0.612136	0.572382
C230072F16Rik	1.76375	6.89791e-06	2.44884	1.97848	0.44519	0.858573
Ppp1r3d	1.76207	2.42049e-25	15.0142	15.5904	4.73014	4.29286
Myadm	1.76054	6.65368e-124	218.83	203.269	60.8797	63.6979
Ret	1.76011	0.000102219	13.569	10.0507	5.78747	1.18565
Pde3a	1.75924	2.86995e-37	27.4993	25.7202	8.40296	7.31831
Tppp3	1.75896	6.64773e-18	12.4048	11.119	4.00671	2.94368
Misp	1.75288	3.41306e-07	3.89406	2.65116	1.00168	0.940342
Gm15612	1.75185	2.04618e-10	6.38305	4.94619	1.89206	1.47184
Aoc3	1.74873	0.000126273	1.52551	1.10795	0.333892	0.449729
Plek2	1.74757	1.61553e-07	4.53638	3.20513	1.44687	0.858573
2610027K06Rik	1.74359	2.00035e-10	5.29913	5.14404	1.89206	1.22653
Rprm	1.74332	1.56727e-11	7.1458	7.55778	2.83809	1.55361
Cacna1d	1.74331	3.01467e-26	30.3496	22.8712	8.29166	7.6045
Hoxb3	1.7428	1.18377e-87	112.968	115.701	37.0064	31.3175
Nipal2	1.73683	4.12672e-05	2.20797	1.54321	0.389541	0.73592
1700094J05Rik	1.73014	3.98029e-07	3.05102	4.19437	0.834731	1.34919
Mir22	1.72947	1.04985e-06	2.24812	3.04685	0.779082	0.817688
1700020L24Rik	1.72498	1.14801e-06	2.60942	2.92815	0.612136	1.06299
Edil3	1.72433	3.95195e-27	18.3061	17.5689	5.78747	5.06967
Gcm2	1.72208	3.83777e-05	3.53276	3.32384	1.66946	0.408844
Chkb	1.72173	5.2472e-63	103.373	85.3911	28.3252	28.9053
Adamts2	1.72035	2.82634e-27	20.6746	18.1624	5.89877	5.88736
Sat1	1.7171	1.60793e-34	25.8132	30.1124	8.7925	8.21777
Prkcb	1.71645	9.21186e-26	22.0396	18.2416	6.28831	5.96913
Saa1	1.71628	0.000201129	1.6058	1.02881	0.556487	0.245307
Pkd2l2	1.71512	6.03162e-07	2.4087	2.65116	0.723434	0.817688
Trappc2	1.71468	9.56163e-13	6.7845	6.4894	1.83641	2.20776
Igf2r	1.71325	2.25286e-44	1068.98	867.8	300.058	290.606
Lgi1	1.71052	1.31729e-08	3.61305	4.59007	1.27992	1.22653
Ndrg4	1.70831	4.916e-26	31.5941	23.8209	8.9038	8.05423
Mmp9	1.70744	6.99162e-12	6.30276	5.89586	2.059	1.67626
Lmo1	1.70588	9.84841e-13	7.46696	7.47864	2.78244	1.79891
Ace	1.70574	1.25816e-09	4.97797	4.31308	1.33557	1.51272
Tmem88	1.70504	2.20123e-26	21.2768	26.9073	7.62388	7.15477
Ier3	1.70467	3.2777e-07	2.68971	3.6404	1.00168	0.940342
Rbm20	1.70354	3.95488e-25	29.346	22.1985	8.18036	7.64539
Ptprb	1.70161	5.16551e-42	46.6083	39.6091	12.6879	13.8189
Il2rg	1.70136	2.91697e-17	9.59464	9.93195	3.06068	2.94368
Scrn1	1.69992	3.50188e-15	8.47058	8.58659	2.83809	2.41218
Gimap1	1.69984	2.12246e-11	5.82102	5.5793	1.66946	1.8398
Ctsh	1.69916	1.39712e-14	8.02899	9.41755	2.83809	2.53483
Cpa1	1.69464	4.68898e-05	1.52551	1.50364	0.44519	0.490613
Krt8	1.69244	6.30007e-54	91.6911	107.708	34.057	27.6379
Wnk4	1.68984	4.34362e-27	29.7073	23.3065	7.84647	8.58573
Rbpms	1.68776	1.88023e-120	191.933	197.215	62.4935	58.3012
Bcl3	1.68728	3.76116e-06	2.08754	3.00728	0.723434	0.858573
Llgl2	1.68724	6.25659e-46	40.2252	45.6237	13.4113	13.2466
Pld5	1.68626	0.000200481	1.12406	1.26623	0.333892	0.408844
Chmp4c	1.68626	0.000199801	1.12406	1.26623	0.333892	0.408844
Rassf6	1.68392	0.000317773	1.28464	1.02881	0.556487	0.163538
Il1r1	1.68047	9.1047e-11	6.30276	5.30232	1.78076	1.8398
Prdm1	1.67691	3.06019e-24	17.0616	18.6373	6.17701	4.9879
Hmgcs2	1.67405	1.64223e-10	5.49986	7.08295	2.22595	1.71715
Dio3	1.67342	1.76504e-06	2.20797	2.84901	0.89038	0.695035
Clstn2	1.67229	1.21717e-14	12.7661	9.81325	3.89541	3.18898
Gfod1	1.67034	2.2338e-17	13.7697	11.3565	4.17366	3.72048
9130008F23Rik	1.66532	4.30066e-05	1.56565	1.66192	0.44519	0.572382
Vgll2	1.66495	1.4165e-19	16.9412	22.9503	6.7335	5.84647
Mafk	1.66384	5.09895e-32	23.5249	24.0187	8.01342	6.99124
F2rl1	1.66192	4.1196e-07	3.09116	3.12599	0.779082	1.18565
Angpt1	1.65926	1.75958e-35	38.0976	32.2492	11.5193	10.7526
Adrb1	1.65789	0.000603097	1.32478	1.26623	0.166946	0.654151
Sptlc3	1.6569	9.43819e-05	2.16783	1.34536	0.500839	0.613266
Gm12504	1.65661	2.13928e-09	5.29913	4.62964	1.39122	1.75803
Col4a6	1.65565	4.67083e-24	28.0212	21.4071	8.12472	7.56362
Gch1	1.65452	9.96091e-06	1.84667	2.05762	0.667785	0.572382
Pcbd1	1.65417	2.49696e-12	6.42319	6.80596	2.2816	1.92157
Prkg1	1.6541	5.60406e-38	31.032	30.3103	10.1281	9.36253
Dnah7a	1.65236	0.000162526	1.56565	1.62235	0.278244	0.73592
Cadps	1.65215	1.64091e-06	5.74073	4.03609	2.1703	0.940342
Prune2	1.65174	9.55907e-10	9.9158	6.3707	2.89373	2.28953
Mxd3	1.65052	1.05235e-22	24.6089	33.0801	8.23601	10.1393
Tppp	1.65017	1.31939e-05	4.93783	2.65116	0.946029	1.47184
C330024D21Rik	1.6485	2.73026e-07	3.37218	5.18361	1.50252	1.22653
Camk2d	1.64637	4.25839e-34	51.3855	40.5588	15.4703	13.9007
Stk38l	1.6458	1.36123e-62	71.7792	67.743	23.8177	20.7693
Tbxa2r	1.64479	1.11096e-07	3.2116	3.2447	1.00168	1.06299
Cdkn1c	1.6429	1.32851e-66	669.016	618.195	215.528	196.654
Tfeb	1.64262	9.71622e-12	7.5874	6.29156	2.11465	2.33041
Oasl2	1.6386	3.1116e-05	1.68609	1.70149	0.556487	0.531497
Ggnbp2os	1.63696	2.53546e-06	3.01087	2.25546	0.834731	0.858573
Grin2d	1.63695	8.91597e-07	2.60942	2.96772	1.05733	0.73592
Adamts1	1.63363	3.68764e-97	116.3	113.169	36.3386	37.6137
Dio2	1.63326	3.04647e-10	8.14942	5.77715	2.2816	2.20776
Prlr	1.63219	1.47676e-06	4.7371	4.35265	2.11465	0.817688
6330403A02Rik	1.63165	3.91922e-09	5.66044	4.94619	2.11465	1.3083
Itm2a	1.63102	2.20917e-100	199.922	180.714	61.7701	61.1222
Plcl1	1.63075	6.14117e-16	10.2771	10.6838	3.78411	2.98456
Mfsd7c	1.62898	7.8635e-08	3.53276	3.32384	1.11297	1.10388
Tmem178	1.62813	1.45164e-08	4.0145	3.99652	1.44687	1.14476
Tlx1	1.62382	1.0761e-25	17.9046	18.202	5.78747	5.92824
Cdkl2	1.62314	0.00020269	1.52551	1.26623	0.333892	0.572382
Apela	1.62257	5.35484e-13	7.06551	7.47864	2.3929	2.33041
Sigirr	1.61707	0.000629863	1.08391	2.41374	0.44519	0.695035
Nxpe2	1.61681	7.87664e-07	3.77363	2.80944	1.00168	1.14476
Redrum	1.61511	1.61026e-05	6.38305	4.1548	0.946029	2.49395
Ednrb	1.61452	1.2921e-16	21.7184	15.2343	6.34396	5.72382
Olfm2	1.6141	2.96074e-10	7.26624	6.21242	2.72679	1.67626
Anxa3	1.61314	6.26653e-26	19.9922	19.4682	7.01174	5.88736
Aqp3	1.61293	1.38751e-08	4.17507	3.95695	1.39122	1.26742
Mtus1	1.60905	1.61095e-45	72.7427	61.1745	23.5394	20.3604
Msx2	1.60632	2.62194e-30	47.371	60.7392	19.644	15.8632
Fam89a	1.60497	1.41555e-19	13.1675	14.245	4.84144	4.17021
Actr3b	1.60487	1.4766e-07	4.97797	3.56126	1.33557	1.47184
Hpcal4	1.60464	1.67889e-06	2.77	3.20513	0.779082	1.18565
Eno2	1.60446	2.80914e-11	12.6858	8.42831	3.67282	3.27075
Pgm2	1.60428	4.66736e-91	99.7201	98.5677	32.9997	32.2169
Klhl41	1.6008	6.70924e-07	3.49261	2.84901	0.946029	1.14476
Smpd3	1.5995	2.85568e-06	3.81377	2.53245	1.11297	0.981226
Me1	1.59921	4.42142e-43	39.1815	37.6702	12.8549	12.5106
Tmcc3	1.59886	3.00137e-25	22.1199	20.4575	6.28831	7.76804
Aldh1b1	1.59804	1.05241e-06	12.7661	5.73758	3.00503	3.10722
Srpx2	1.59757	4.97939e-05	1.68609	2.80944	0.667785	0.817688
Rab3c	1.59719	0.000136633	1.52551	1.30579	0.44519	0.490613
4930431F12Rik	1.59578	0.00019163	1.64594	1.46407	0.333892	0.695035
Krt18	1.59564	6.96129e-39	88.2787	111.388	36.5056	29.5594
Lnx1	1.59507	2.12636e-14	9.31363	10.1298	2.83809	3.59783
Dnaja4	1.59426	1.07427e-13	8.18957	8.27003	2.67114	2.78014
Rnd2	1.59399	1.63279e-24	17.9849	18.2811	5.67617	6.33709
Sv2a	1.58976	6.32066e-24	17.8645	18.0833	5.56487	6.37797
Marveld3	1.58968	6.49506e-08	3.61305	3.6404	1.22427	1.18565
Pcdh20	1.58877	0.00018425	1.72623	1.26623	0.667785	0.327075
Rgl3	1.58686	2.47322e-15	12.6457	10.9212	4.4519	3.39341
Pdlim1	1.58613	2.36451e-92	107.026	110.478	36.5056	35.9374
Cux2	1.5861	1.61931e-45	49.6593	46.0589	16.9172	14.9637
Pcdh11x	1.58368	8.20964e-06	2.68971	2.01805	0.834731	0.73592
Rspo3	1.58118	1.31069e-26	25.7329	22.0007	7.73517	8.21777
Loxl4	1.58044	0.000411643	1.68609	1.06838	0.389541	0.531497
Jag1	1.58008	3.56644e-84	132.639	125.633	45.7433	40.6391
Ddr1	1.57725	3.98071e-92	139.263	131.252	46.7449	43.9099
Angptl1	1.57719	2.97995e-13	8.02899	7.99305	2.67114	2.69837
Acan	1.57624	0.000280636	2.52913	2.61159	0.333892	1.39007
Zfpm2	1.57086	6.33989e-15	9.47421	9.18013	3.17198	3.10722
Flnc	1.56699	2.47901e-51	242.435	188.588	71.8425	73.6328
Ccdc74a	1.56696	4.65628e-06	2.24812	2.49288	0.946029	0.654151
Thrb	1.56434	3.79951e-06	5.49986	3.16556	1.33557	1.59449
Ube4bos3	1.56154	9.78045e-07	2.93058	3.48212	0.946029	1.22653
Hspb8	1.56055	4.43377e-18	32.5576	22.1194	9.46029	9.07634
Diras2	1.55954	5.30151e-11	7.98885	7.16209	2.11465	3.02545
Slc44a5	1.55946	6.37037e-05	1.56565	2.37417	0.723434	0.613266
Gja4	1.55855	1.01721e-33	29.7876	28.7275	10.462	9.40342
Mme	1.55796	1.5646e-54	59.6955	64.6566	22.0369	20.1969
Afap1l1	1.55581	2.22601e-47	68.4471	58.7212	20.6457	22.6091
B3gnt8	1.55525	2.52468e-05	3.41232	2.84901	1.55816	0.572382
Atp2b2	1.55501	0.000517522	1.12406	1.06838	0.500839	0.245307
Cited4	1.55395	2.34905e-25	24.5687	21.5654	7.28998	8.42219
Fos	1.55336	1.11219e-07	3.5729	4.27351	1.44687	1.22653
Zmynd15	1.55313	0.00018937	1.80652	1.26623	0.556487	0.490613
Tinagl1	1.55269	8.99469e-43	41.269	39.4113	13.3557	14.146
Nkx3-2	1.55148	6.30997e-09	6.70421	5.22318	2.3929	1.67626
Nfix	1.55078	7.86685e-08	5.70058	4.1548	1.89206	1.47184
Lmo2	1.55074	1.23694e-31	26.8168	25.0871	8.6812	9.03546
Ppp1r3b	1.54964	9.46335e-23	24.8497	20.7344	7.06739	8.50396
Epha8	1.54885	2.92538e-05	2.08754	3.12599	1.16862	0.613266
Mgp	1.54829	2.54594e-05	2.32841	1.8202	0.723434	0.695035
Tbx18	1.54725	5.24317e-15	9.95595	10.8816	3.45022	3.6796
Pde4a	1.54304	4.31678e-22	22.8023	23.623	9.34899	6.58239
Sytl2	1.5427	7.25968e-19	16.4996	14.3242	4.89709	5.68293
Tagln2	1.54206	1.26749e-81	199.239	180.754	68.6705	61.8172
Ndufa4l2	1.54063	7.88164e-05	1.92696	2.05762	1.00168	0.36796
Rap1gap2	1.53956	6.50561e-26	32.0758	25.6015	9.90547	9.93491
Spon2	1.5377	1.31194e-12	10.0362	8.15132	3.11633	3.1481
Samd4	1.53697	4.89285e-53	62.1444	57.6924	20.2005	21.0964
Man1a	1.53696	8.39215e-33	28.1416	27.1447	10.0168	9.03546
Fhl2	1.53478	1.50371e-20	20.3535	18.3207	7.62388	5.72382
Fam219aos	1.53427	2.83558e-05	2.08754	1.85977	0.667785	0.695035
Tnnt1	1.53322	4.82824e-46	46.3674	47.6022	15.5816	16.8853
Klhdc8a	1.53298	0.00010305	1.56565	1.58278	0.556487	0.531497
Cracr2b	1.52824	2.00673e-09	6.06189	5.18361	2.059	1.8398
Tal1	1.52471	8.58669e-25	41.7507	33.3571	11.6306	14.4731
Airn	1.52336	2.05587e-22	37.8567	29.1627	10.5176	12.7968
Tsacc	1.52323	3.55286e-06	2.64957	3.67997	1.05733	1.14476
Sox17	1.51953	3.33421e-19	14.0909	15.8674	5.17533	5.27409
9130221H12Rik	1.51786	2.36367e-78	92.4538	90.0207	31.8311	31.8898
Plxna4	1.51671	6.95225e-43	52.0279	46.7316	17.7519	16.7626
Inhba	1.51633	0.000371062	2.36855	1.30579	0.834731	0.449729
Car3	1.512	4.64417e-11	7.66769	10.3672	3.33892	2.98456
Tmprss2	1.51061	2.11784e-07	3.61305	3.71954	1.22427	1.34919
Nmnat2	1.50885	4.63563e-06	2.68971	2.7303	1.16862	0.73592
Cgnl1	1.50736	8.74707e-66	260.22	219.611	86.6451	82.1368
Cbln3	1.50604	2.40411e-05	2.44884	3.08642	1.33557	0.613266
Map3k8	1.50478	2.57954e-05	2.44884	2.01805	1.00168	0.572382
Syne1	1.50314	3.37934e-50	67.0822	59.2356	22.649	21.914
Krt19	1.50283	7.30823e-25	27.0978	22.7921	9.18204	8.42219
Exoc3l4	1.50229	1.75956e-12	8.31	7.95348	2.83809	2.90279
Tdrd7	1.50097	5.77038e-13	9.23334	8.34917	3.22763	2.98456
Tmem132d	1.49927	0.00110167	1.32478	1.38493	0.222595	0.73592
1500017E21Rik	1.49892	7.9886e-07	3.53276	4.39222	1.16862	1.63538
Tek	1.49832	3.5028e-51	57.6883	55.6348	19.5884	20.524
Ache	1.49742	5.22757e-10	6.58377	5.77715	2.1703	2.20776
Gngt2	1.49679	2.3425e-06	4.25536	3.00728	1.22427	1.34919
A430105I19Rik	1.49631	0.00011867	3.85392	1.93891	1.11297	0.940342
Gm10390	1.49287	1.11991e-09	5.62029	5.69801	2.059	1.96245
Chrm4	1.49276	9.75395e-08	4.53638	3.91738	1.61381	1.39007
Aldh1a7	1.49129	7.0013e-10	5.9816	7.00381	2.61549	2.00334
Stmn2	1.49045	1.35584e-07	17.5835	13.4141	7.67953	3.35252
Ctla2a	1.48872	1.57453e-08	6.58377	5.4606	2.61549	1.67626
Sema3b	1.48663	6.11153e-14	9.75522	10.4859	3.33892	3.88402
Paqr7	1.48424	8.18933e-08	5.66044	4.31308	1.72511	1.8398
Nrg1	1.48412	2.44246e-09	6.06189	6.17285	2.61549	1.75803
Pou3f2	1.48355	2.8887e-05	2.08754	2.29503	0.667785	0.899457
Klf1	1.48269	5.63544e-16	19.8718	15.1551	5.78747	6.74593
Neurl1b	1.48264	1.60801e-10	8.67131	6.92467	3.00503	2.57572
Dlgap3	1.48114	1.40039e-08	4.85754	5.34189	2.059	1.59449
Postn	1.47747	7.03838e-27	152.069	119.817	56.4278	41.2115
Fgf3	1.47747	0.000249081	1.32478	1.85977	0.612136	0.531497
Pdzd9	1.47744	0.000239884	1.44522	1.54321	0.500839	0.572382
Phox2b	1.47683	0.000144972	10.799	7.08295	4.95274	1.47184
Plet1	1.4736	7.98803e-15	15.2952	18.8747	7.23434	5.06967
Meox1	1.47293	3.03155e-27	41.5099	34.0298	14.58	12.6333
Loxl2	1.47089	2.46469e-74	468.251	475.745	175.015	165.541
Neurl2	1.46893	1.31737e-05	3.81377	3.36341	0.834731	1.75803
Abi3	1.4661	5.81966e-18	17.4229	14.7594	5.84312	5.80559
Adamtsl5	1.46607	7.5381e-06	3.01087	2.61159	0.89038	1.14476
Dusp5	1.46567	1.95963e-08	4.97797	5.65844	1.72511	2.12599
Npr3	1.46198	1.45248e-38	53.3526	46.5733	17.7519	18.5206
Foxh1	1.46078	0.000572086	1.20435	1.18709	0.500839	0.36796
Nox1	1.46048	2.108e-08	4.69696	5.4606	1.89206	1.79891
Hbegf	1.45999	2.86026e-13	9.63479	10.7233	4.00671	3.39341
Cyr61	1.45898	1.70662e-38	70.2938	87.6465	29.7721	27.6788
Baalc	1.45497	5.96609e-11	7.22609	6.92467	2.50419	2.65749
Hspa2	1.45372	1.31429e-18	15.6164	14.9969	6.06571	5.11055
Kel	1.4524	1.46038e-11	19.4703	12.9392	5.34228	6.50062
Cfap43	1.45109	0.00093532	1.20435	2.13675	0.44519	0.776804
Sncg	1.45038	1.91792e-06	3.37218	3.71954	1.61381	0.981226
Dsg2	1.44715	2.80921e-36	66.1589	61.8472	26.5444	20.4013
Ltbp1	1.44642	8.72155e-90	169.412	168.091	59.4885	64.3521
Foxf1	1.44585	4.57263e-34	65.637	54.2103	23.4281	20.5649
Phyhd1	1.44564	3.65216e-08	4.65681	5.5793	1.83641	1.92157
4933428G20Rik	1.44356	0.000231198	1.68609	1.4245	0.612136	0.531497
Gpr156	1.44108	0.000115502	3.01087	1.97848	1.22427	0.613266
Nup62cl	1.43872	0.000463671	2.00725	1.34536	0.500839	0.73592
Shtn1	1.43868	2.48418e-10	7.46696	6.8851	3.00503	2.28953
Zfp641	1.43687	0.00011666	1.84667	1.70149	0.779082	0.531497
Serpine1	1.43414	3.80199e-09	7.42682	8.98228	2.3929	3.6796
Mal2	1.43204	6.13561e-09	5.58015	5.42103	2.11465	1.96245
Gm5595	1.429	1.65038e-25	28.0613	33.9111	11.241	11.7747
Atxn1	1.42884	1.07822e-18	17.0616	15.5508	5.89877	6.21443
Ecm2	1.42614	0.000478385	2.12768	1.34536	0.556487	0.73592
Shh	1.42606	8.69383e-19	17.5032	17.0545	5.78747	7.073
Plce1	1.4254	3.12725e-29	30.2693	28.8858	10.7402	11.2841
Slc7a14	1.42278	5.73621e-07	4.7371	7.63692	2.44854	2.16687
Fah	1.4214	1.17345e-11	8.7516	9.45712	3.89541	2.90279
Gpr182	1.42076	2.03462e-08	9.99609	6.68725	2.83809	3.39341
Pilra	1.4203	5.90534e-05	2.12768	2.17632	0.667785	0.940342
Tspan12	1.41943	8.06971e-43	51.1447	50.8864	20.0335	18.1118
Nr3c1	1.41906	1.16445e-22	24.4483	21.2093	8.56991	8.50396
4930519F09Rik	1.41793	0.000307796	1.40507	1.97848	0.612136	0.654151
Trim10	1.41637	7.26259e-10	12.5654	8.66573	3.78411	4.17021
Scn4b	1.41601	7.47668e-05	1.84667	2.53245	0.946029	0.695035
Gata2	1.4147	7.64299e-19	22.8826	27.2634	10.7959	8.01335
Bhlhe40	1.41455	1.31607e-08	6.30276	6.84553	1.94771	2.98456
Col9a3	1.41408	1.38334e-13	15.5361	13.0975	6.28831	4.4564
Lppr1	1.41405	1.12651e-07	4.29551	4.59007	1.78076	1.55361
Grin3a	1.41254	1.71731e-13	13.1675	11.0003	4.78579	4.29286
Myzap	1.41243	1.74682e-18	15.4157	16.6192	6.06571	5.96913
Id1	1.4122	1.383e-53	99.9609	113.367	42.46	37.6954
Il13ra1	1.41139	2.20462e-17	16.7003	16.6588	5.50922	7.03212
Sp140	1.41058	5.04726e-07	9.63479	6.25199	2.33725	3.63871
Acnat1	1.41045	0.000290216	1.6058	1.50364	0.556487	0.613266
Gypa	1.40516	1.15013e-20	36.1706	27.857	11.2967	12.8786
Pde1b	1.40082	4.86561e-09	8.55087	6.80596	2.50419	3.31164
Kcnh2	1.39951	8.75767e-42	50.9439	48.7892	19.3658	18.4389
Ccdc122	1.39842	0.000487574	1.28464	1.62235	0.612136	0.490613
Dhrs7	1.39767	4.99004e-07	5.82102	4.35265	2.22595	1.63538
Usp13	1.39702	1.03388e-25	36.1706	30.1916	12.6879	12.5106
Uba7	1.39553	1.17237e-08	8.79174	6.41026	2.67114	3.10722
Gm11201	1.39257	0.000276382	1.52551	1.66192	0.723434	0.490613
Snx22	1.39255	2.95716e-87	170.094	170.109	66.9454	62.6349
Cebpd	1.39192	1.47813e-05	2.77	3.79868	1.11297	1.39007
Irak2	1.39144	1.05913e-17	14.9741	15.907	5.84312	5.92824
B4galnt2	1.39114	0.00148679	2.04739	1.06838	0.779082	0.408844
Adra2b	1.38871	4.5601e-07	6.02174	4.39222	1.89206	2.08511
Fgfr3	1.38811	1.23023e-17	21.2768	25.7598	7.79082	10.1802
Ovol2	1.38733	0.00036621	1.6058	1.4245	0.667785	0.490613
Cisd3	1.38485	5.57794e-07	4.69696	4.31308	1.44687	2.00334
Clec14a	1.38396	2.76358e-27	26.857	27.6591	9.84983	11.0388
Scn4a	1.38165	0.000285903	1.6058	1.74106	0.834731	0.449729
C330013J21Rik	1.38098	2.54395e-09	9.79537	7.99305	2.78244	4.04756
C8g	1.3806	0.00034036	2.36855	1.66192	1.05733	0.490613
Slc30a2	1.3802	0.000604051	2.52913	1.38493	0.89038	0.613266
Klf2	1.37969	5.24592e-16	13.5288	13.2954	4.95274	5.35586
Col4a5	1.37724	3.16445e-33	68.2464	55.6348	22.8716	24.8168
Palmd	1.3771	4.24059e-07	6.94508	7.51821	3.72847	1.8398
Colq	1.37313	0.000172787	2.08754	1.70149	0.89038	0.572382
Slc16a9	1.37218	9.51201e-05	2.32841	1.97848	0.723434	0.940342
Prph	1.37203	0.00534623	2.24812	1.30579	1.16862	0.204422
E130218I03Rik	1.37069	1.16515e-08	5.74073	5.61887	2.22595	2.16687
Slc30a10	1.36954	6.69642e-09	11.4012	8.3096	3.17198	4.4564
Ddah1	1.36893	9.01435e-29	54.557	46.1381	21.2022	17.7847
Prickle3	1.36834	2.01879e-27	30.189	34.4651	12.4097	12.6333
Mycbpap	1.36765	7.33143e-09	9.43406	7.24123	2.78244	3.6796
Htra1	1.36619	9.9002e-08	5.62029	8.23046	2.83809	2.53483
Rhpn2	1.36614	6.04889e-11	9.35377	10.8025	4.50755	3.31164
Klhl6	1.36575	2.29689e-17	15.4157	14.6803	5.95441	5.72382
Pip5k1b	1.36565	2.73309e-08	9.95595	6.84553	3.61717	2.90279
Tmem246	1.36488	1.02659e-15	13.6493	13.5328	4.95274	5.60117
Tmem100	1.36227	2.63261e-10	13.1274	9.73411	5.00839	3.88402
Anxa1	1.36061	4.93398e-05	2.97073	2.53245	0.834731	1.3083
Gdpd3	1.35906	0.00025025	1.80652	1.62235	0.723434	0.613266
Epn3	1.35727	2.11218e-14	12.7661	14.8781	5.84312	4.94701
5730508B09Rik	1.35615	9.34184e-09	5.90131	7.08295	2.78244	2.28953
G630025P09Rik	1.35502	3.35067e-07	4.21522	4.59007	1.72511	1.71715
Ebf4	1.35482	2.95356e-16	16.058	18.2811	7.45693	5.96913
Fmod	1.35421	3.63714e-12	9.31363	10.0902	3.95106	3.63871
Hspa1b	1.35225	3.19637e-05	2.48899	3.52169	1.16862	1.18565
Nfe2l3	1.35135	2.71132e-08	5.62029	5.5793	2.059	2.33041
Pla2g16	1.35105	3.3941e-11	9.47421	9.06142	4.11801	3.1481
Adamtsl4	1.34931	1.33098e-05	3.37218	2.96772	1.05733	1.43095
Smad7	1.34619	2.29987e-43	57.0058	55.1995	21.6474	22.4864
Tec	1.34614	5.48846e-05	2.97073	3.20513	0.834731	1.59449
Plp2	1.34608	2.07059e-37	82.4176	102.169	37.2847	35.3241
Gja5	1.34553	4.96762e-29	37.1742	43.0517	16.3607	15.209
Hbb-bh1	1.34525	3.54174e-21	1516.07	1172.33	518.034	540.083
Mcam	1.34224	1.45014e-33	97.1106	78.7434	32.2763	37.0822
Manba	1.34166	1.9749e-10	12.1639	9.41755	3.89541	4.61994
G530011O06Rik	1.3405	6.382e-09	7.02537	9.14056	2.94938	3.43429
Hspa4l	1.34029	1.76216e-16	15.1748	14.4033	6.12136	5.56028
Mfsd6	1.3397	2.55225e-16	14.9339	14.1263	5.67617	5.80559
Rab32	1.33613	4.23818e-09	6.18232	6.3707	2.55984	2.41218
P4htm	1.33597	1.29975e-07	5.74073	5.26275	2.55984	1.79891
Neurod4	1.33522	0.00134746	2.68971	2.41374	1.61381	0.408844
Bend4	1.33478	1.129e-62	103.815	111.705	43.1278	42.3154
C430049B03Rik	1.33096	9.80563e-18	35.4881	26.9469	11.408	13.4101
Sct	1.32986	0.000397497	1.76638	1.62235	0.612136	0.73592
Grik3	1.32805	1.38595e-12	10.4377	11.2377	4.3406	4.29286
Arhgdig	1.32595	0.00016168	2.60942	2.13675	1.27992	0.613266
Lrp2	1.32257	6.43703e-19	31.1525	41.8646	14.8026	14.3913
Fam49a	1.3225	7.21017e-17	19.8316	16.7775	7.40128	7.23654
Fxyd5	1.32063	1.20545e-13	17.2623	13.6515	6.12136	6.25532
Rhag	1.32015	9.43485e-09	9.87566	7.3995	3.11633	3.80225
Luzp2	1.32002	0.000774398	2.44884	1.46407	0.667785	0.899457
Batf	1.31955	0.00108232	1.24449	2.01805	0.612136	0.695035
Ecscr	1.31747	1.79789e-19	19.4302	19.1912	7.40128	8.09512
Gpr153	1.31469	2.51137e-29	41.9916	38.6594	17.4181	15.0046
Cobll1	1.31464	2.95525e-23	29.1452	25.4432	10.9072	11.0388
Mapk13	1.31299	6.70059e-13	11.7223	12.8997	5.45358	4.4564
Foxo6	1.30987	1.68816e-05	3.2116	4.66921	1.50252	1.67626
Ghr	1.30925	6.21765e-31	42.915	47.9978	19.3101	17.3759
Nrp1	1.30895	2.02947e-63	151.828	137.465	57.9303	58.8327
Larp1b	1.30829	9.61604e-07	5.21884	4.23394	2.059	1.75803
Sel1l3	1.30786	6.44999e-20	20.9557	21.4863	9.29334	7.84981
Cplx1	1.30783	0.00105017	1.20435	1.4245	0.612136	0.449729
Zim1	1.30738	1.67271e-49	79.5271	79.0599	33.9457	30.1318
Naaa	1.30695	2.42657e-06	3.81377	3.71954	1.61381	1.43095
Il10rb	1.30678	5.82422e-14	13.6091	12.3061	5.11968	5.35586
Prkar1b	1.30539	3.03618e-11	9.35377	10.7629	4.17366	3.96579
Creb3l1	1.30507	2.3171e-15	14.6128	16.0257	5.89877	6.50062
Bche	1.30494	1.19124e-13	14.5325	12.3853	5.62052	5.27409
Siah2	1.30485	1.12039e-11	9.75522	9.69454	3.78411	4.08844
Ppp1r14a	1.3047	7.75788e-08	5.70058	7.24123	2.94938	2.28953
Col1a1	1.30425	1.47469e-60	382.541	409.901	164.665	156.219
Snap91	1.30372	1.00864e-08	10.9194	7.71606	3.95106	3.59783
9330136K24Rik	1.30207	0.000264392	2.77	1.78063	0.946029	0.899457
Ptgr2	1.30203	1.65699e-19	29.7073	24.731	12.0201	10.0576
Rgs11	1.30151	8.92104e-05	2.16783	2.21589	1.00168	0.776804
Slc26a10	1.29958	8.06144e-05	3.33203	2.3346	1.27992	1.02211
Ankrd33b	1.29911	0.000788409	1.6058	1.34536	0.667785	0.531497
Slc16a3	1.29882	1.3689e-60	110.399	103.593	42.9052	44.0734
5730507C01Rik	1.29857	1.60532e-21	21.9593	23.4647	9.34899	9.11723
Fam46a	1.29821	1.13852e-08	6.22247	7.32036	2.72679	2.78014
Dact2	1.29716	2.20188e-10	8.91218	8.15132	3.67282	3.27075
Slfn14	1.29666	0.00182482	1.08391	1.18709	0.556487	0.36796
Shox2	1.2964	1.80462e-15	23.1235	17.9646	8.34731	8.38131
Wscd2	1.29517	1.51326e-08	9.51435	7.04338	3.39457	3.35252
Tfpi	1.2948	4.98487e-20	36.0502	28.8462	12.6323	13.8189
Dnase1l1	1.29457	1.68288e-05	3.5729	3.20513	1.16862	1.59449
S1pr1	1.29144	4.48847e-21	46.1667	35.6522	17.1955	16.2311
Cgref1	1.29062	0.00128746	2.00725	1.22666	0.667785	0.654151
Nos3	1.2905	1.18332e-24	32.7583	29.2419	13.2444	12.1018
P2ry1	1.28941	3.97315e-06	4.13493	3.79868	1.44687	1.79891
Ap3b2	1.28939	0.00100808	3.65319	1.70149	1.16862	1.02211
Csmd2	1.28677	0.000544302	1.6058	1.89934	0.946029	0.490613
Nlrp1a	1.28585	1.13063e-06	4.21522	4.74834	1.83641	1.8398
Phactr3	1.28483	8.25652e-09	12.0836	11.6334	6.17701	3.55694
Map3k5	1.28113	4.63351e-21	27.138	23.8209	11.0741	9.89403
Lyl1	1.28001	9.31413e-10	13.4486	9.97152	4.4519	5.19232
Wipf3	1.2786	6.60459e-13	12.0836	11.95	5.28663	4.61994
Gm21949	1.27791	9.49979e-32	43.2361	46.8108	17.9189	19.2157
Podxl	1.27789	6.24423e-74	181.174	174.739	74.9032	71.8748
Optn	1.27757	1.70352e-09	9.47421	7.75563	3.67282	3.43429
Isl1	1.27644	3.2183e-36	85.5087	95.1252	41.1244	33.4435
Stk32a	1.27583	3.97162e-06	4.57652	3.83825	2.00335	1.47184
Esyt1	1.2734	2.36948e-50	76.998	80.9988	33.3892	31.9716
Slc9a3r1	1.27292	2.11277e-23	43.8784	54.8038	21.703	19.1339
Pcsk6	1.27176	4.63349e-16	33.5612	25.0475	12.7436	11.5294
Cabp1	1.2713	0.000155705	2.44884	3.52169	1.00168	1.47184
Ppp1r12b	1.27103	1.67952e-10	24.4483	15.907	8.01342	8.70838
2010300C02Rik	1.26959	2.40806e-07	5.33928	5.34189	2.059	2.3713
F11r	1.26924	4.22968e-31	57.9693	70.2359	26.6557	26.534
Zc3h12a	1.26868	3.56583e-05	3.53276	3.08642	1.72511	1.02211
Ggta1	1.26795	1.70251e-19	38.5392	30.9829	15.5816	13.2874
Tmem150b	1.26689	5.23491e-09	10.4778	8.19089	3.50587	4.25198
Spata1	1.26678	3.27201e-05	5.41957	3.36341	1.89206	1.75803
Rbpms2	1.26678	4.51523e-44	72.6222	67.9409	30.3286	28.0876
Tubb6	1.26414	1.55087e-42	76.3958	76.4088	34.224	29.3959
Lrrfip1	1.262	1.94322e-47	81.9358	78.506	31.9424	34.9562
Sypl2	1.26077	1.84675e-05	4.41594	3.2447	1.72511	1.47184
Nab1	1.26033	6.24937e-25	33.1597	37.868	15.1365	14.514
Klf4	1.25916	2.08346e-10	9.67493	11.4356	4.11801	4.70171
Snx7	1.25878	3.51853e-14	15.9375	18.9538	7.95777	6.62328
Krtcap3	1.25797	1.25804e-05	4.65681	3.44255	1.66946	1.71715
Pon3	1.25662	7.38607e-11	11.2807	9.77368	4.39625	4.41552
Stx3	1.25603	2.76346e-18	21.3571	25.4432	9.90547	9.68961
Mettl20	1.25426	1.80381e-09	8.22971	10.3276	3.89541	3.88402
Kcnq5	1.2539	6.66986e-12	11.4413	11.5939	4.50755	5.15144
Tulp2	1.25388	0.00169747	1.32478	2.65116	0.89038	0.776804
Upp1	1.25385	0.000133112	2.56928	2.09719	1.05733	0.899457
Nanog	1.25082	0.00332053	1.08391	1.10795	0.389541	0.531497
Lmna	1.25001	9.49438e-22	29.6671	26.8677	11.4636	12.3062
Bex1	1.24963	4.10195e-40	122.803	148.861	58.3199	55.9299
Msrb3	1.24831	4.96518e-35	51.5461	49.8972	22.2595	20.4422
Aplp1	1.24709	5.05191e-30	38.3384	39.5695	16.3051	16.5173
Lag3	1.24676	0.00123138	1.40507	1.66192	0.556487	0.73592
Enpp1	1.24602	4.95568e-05	5.21884	3.2447	1.89206	1.67626
Nhlh2	1.24382	0.00420479	5.58015	2.84901	2.78244	0.776804
Adcy8	1.24381	0.00272577	1.52551	0.989238	0.612136	0.449729
Hoxa1	1.24253	4.51363e-10	9.51435	9.45712	3.56152	4.4564
Fmo5	1.24098	0.000175023	2.93058	2.25546	1.33557	0.858573
4930426D05Rik	1.24056	1.65239e-07	5.49986	6.60811	2.67114	2.45307
Jazf1	1.2397	1.30971e-07	6.30276	6.13328	2.2816	2.98456
Anxa5	1.23939	4.74105e-49	108.753	101.14	46.9119	41.9883
Thsd4	1.23871	1.30956e-27	42.0318	37.7889	17.3068	16.5173
1300017J02Rik	1.23815	2.83943e-05	3.25174	2.88858	1.33557	1.26742
Hk1	1.23764	1.03194e-27	184.506	137.821	68.6149	68.0726
Atp1a3	1.23515	0.000685422	1.92696	1.54321	0.779082	0.695035
Grid1	1.23512	0.000774371	1.80652	2.13675	0.612136	1.06299
Aebp1	1.23449	9.14636e-24	37.4151	41.4293	15.1921	18.3162
Itgb1	1.23204	1.10326e-46	554.843	529.124	234.226	227.236
Proser2	1.23108	2.40822e-10	9.99609	10.9608	4.06236	4.86525
Cdkl1	1.23103	0.000102904	2.85029	2.57202	1.00168	1.3083
Slc25a21	1.23049	7.26005e-05	3.93421	2.96772	1.22427	1.71715
Nabp1	1.23036	9.59826e-17	19.5506	22.4755	9.57158	8.34042
Pvr	1.22999	3.88812e-12	11.9231	14.0076	5.45358	5.60117
Ehd4	1.22931	1.38499e-30	67.8048	59.1565	29.0486	25.103
Ano3	1.22835	0.00199633	1.1642	1.38493	0.556487	0.531497
Nefm	1.22727	0.000233589	53.3526	26.3137	23.929	10.0985
Osbpl10	1.22705	1.34347e-11	10.8793	11.3565	4.67449	4.82436
Fuca2	1.2264	6.41489e-20	23.7658	22.3172	10.1281	9.56695
2610528J11Rik	1.22493	0.000309738	2.24812	2.05762	0.779082	1.06299
Rgs4	1.22324	0.000162563	12.0033	7.75563	6.01006	2.45307
Gm19557	1.22307	1.26698e-07	7.22609	7.75563	2.61549	3.80225
Thy1	1.22304	0.000569906	2.04739	1.74106	0.723434	0.899457
Cdh10	1.22268	1.81095e-05	3.29189	3.36341	1.50252	1.34919
D630045M09Rik	1.22253	0.000171471	2.36855	2.13675	1.11297	0.817688
Tm6sf1	1.22179	4.14502e-07	5.45971	5.26275	2.22595	2.3713
Plac1	1.22159	8.01611e-05	5.09841	3.36341	1.50252	2.12599
Abracl	1.21962	7.53843e-42	84.0635	85.1536	39.1767	33.4843
Ccbe1	1.2196	3.0804e-15	16.2988	17.9646	7.06739	7.64539
Ermap	1.2196	1.75958e-12	31.1525	22.2776	10.3507	12.5924
Nup210l	1.21928	1.41005e-08	8.14942	7.7952	3.00503	3.84314
Pdgfd	1.2192	1.54243e-05	3.73348	3.44255	1.44687	1.63538
Slc18a2	1.21834	7.10597e-11	11.7223	10.9212	5.39793	4.33375
Adamtsl1	1.21799	3.65055e-08	7.18595	7.24123	2.72679	3.47518
4933421O10Rik	1.2177	8.41452e-09	8.18957	7.3995	3.22763	3.47518
Tbx4	1.21734	6.51632e-10	9.03261	9.29884	3.67282	4.2111
Hapln3	1.21693	0.000937723	1.88681	2.61159	0.667785	1.26742
Gcnt1	1.21687	3.03747e-16	18.9083	18.0833	8.51426	7.40008
2900076A07Rik	1.2165	2.77156e-06	5.45971	4.47136	2.3929	1.88068
Lamc3	1.21542	1.13114e-08	7.5874	7.51821	3.56152	2.94368
Olfr1372-ps1	1.2141	0.000552382	1.80652	2.88858	1.00168	1.02211
Inf2	1.21314	5.72555e-22	33.7218	32.9614	13.0218	15.7405
Akap12	1.21098	4.56747e-42	209.476	200.499	97.4966	79.602
Shisa2	1.21077	1.82659e-30	129.708	111.072	57.5408	46.4856
Vldlr	1.21032	1.20621e-21	25.211	24.7705	10.6846	10.9161
Lama3	1.20937	2.44216e-08	6.94508	6.64768	2.89373	2.98456
4930556M19Rik	1.20693	0.00075278	2.00725	3.12599	1.44687	0.776804
Rasgef1b	1.20641	1.37078e-17	20.0323	21.328	9.46029	8.46307
Fam132a	1.20456	7.38347e-10	8.87203	10.1694	4.17366	4.08844
Cxxc4	1.20385	6.2252e-21	27.3789	31.0621	12.4097	12.9604
Ptpn21	1.20139	1.95317e-33	49.3381	49.7785	21.1465	21.9549
Acap1	1.19862	0.000476023	3.97435	2.25546	1.44687	1.26742
Sowahb	1.19859	3.09818e-06	4.65681	4.47136	1.89206	2.08511
Lancl3	1.19774	0.00111066	1.72623	1.74106	0.612136	0.899457
C530005A16Rik	1.1963	5.34036e-05	3.13131	3.04685	1.22427	1.47184
Per2	1.19601	1.05051e-13	16.2186	15.5508	6.34396	7.52273
Dapk2	1.19539	2.17139e-06	4.81739	4.74834	2.33725	1.8398
Ccl9	1.19349	0.00428457	1.24449	0.989238	0.44519	0.531497
Rab25	1.19346	1.85742e-05	3.61305	4.70877	2.00335	1.63538
Atp1a1	1.19162	6.44081e-30	588.565	483.065	232	237.171
Frmd4b	1.19124	2.70662e-46	81.414	87.053	37.0621	36.7142
Bmp5	1.18999	7.76035e-16	25.1709	23.1086	9.18204	11.9791
Ramp2	1.18932	2.23249e-34	52.9913	55.8326	23.762	23.9583
Adora1	1.18779	2.45455e-06	4.89768	4.5505	2.22595	1.92157
Olfml2b	1.18753	1.09923e-12	29.7474	21.7632	10.3507	12.2653
Susd5	1.18752	0.000524915	2.89044	2.3346	1.55816	0.73592
Sst	1.18699	0.00141101	1.68609	1.4245	0.834731	0.531497
Slc2a13	1.1855	1.93131e-08	7.62754	9.18013	3.50587	3.88402
Rerg	1.18549	1.05344e-11	20.3535	20.8531	10.9628	7.15477
Srrm4	1.18461	0.00565707	4.77725	2.3346	2.3929	0.73592
Amigo2	1.18432	2.53676e-14	15.3755	16.4214	7.12304	6.86858
Glipr2	1.18333	2.02606e-40	67.0019	71.5417	30.9963	30.0092
Zak	1.18177	6.76437e-22	50.3016	40.994	20.7013	19.5428
Ltbp4	1.18159	7.88176e-42	98.5157	87.33	40.0671	41.8656
Abcc3	1.1815	0.0006289	2.77	1.8202	1.00168	1.02211
Xaf1	1.1813	0.00278435	1.48536	1.22666	0.500839	0.695035
Gata1	1.1788	3.30721e-07	10.8793	7.55778	3.72847	4.41552
Hcn4	1.17806	1.93749e-09	13.1274	10.2881	5.56487	4.78348
Slc35d2	1.1779	5.43299e-05	3.01087	3.87781	1.61381	1.43095
Flrt1	1.17604	3.18649e-08	8.71145	7.28079	3.56152	3.51606
Dkk3	1.17576	3.61664e-12	20.7549	16.4214	9.0151	7.44096
S100a6	1.17574	0.000290511	2.36855	2.41374	0.89038	1.22653
Pappa2	1.17519	6.6752e-05	2.93058	2.88858	1.39122	1.18565
Ano1	1.17373	8.99942e-24	40.5865	42.7747	20.3118	16.64
Fam84b	1.17286	8.51941e-29	48.4951	53.3793	23.762	21.4234
Trim67	1.17277	0.00564412	1.00362	1.30579	0.779082	0.245307
6030468B19Rik	1.17141	0.00186757	2.93058	1.54321	1.16862	0.817688
Spsb2	1.17137	3.9764e-06	4.81739	4.43179	2.22595	1.88068
Vim	1.17073	2.76601e-38	631.52	610.954	283.252	268.652
Ces1d	1.17064	0.00183112	1.84667	1.46407	0.612136	0.858573
Epdr1	1.16952	1.04225e-10	12.9668	11.2377	5.73182	5.02878
Gad1	1.1693	0.0123713	1.1642	1.54321	0.222595	0.981226
Cd83	1.16781	1.2241e-05	5.09841	4.03609	2.22595	1.8398
Cbfa2t3	1.16777	3.35516e-13	18.0251	20.6553	7.56823	9.64872
Vstm4	1.16752	1.25948e-05	3.77363	4.39222	1.83641	1.79891
Ifi35	1.16732	0.00329888	1.32478	1.8202	0.500839	0.899457
Dmd	1.16719	8.80956e-15	19.7915	24.1374	10.2394	9.32165
Zbtb4	1.16635	2.61884e-20	25.0504	24.5727	10.9072	11.2023
Epb4.1l4a	1.16622	2.7075e-16	24.368	29.321	12.9662	10.957
Pygl	1.16576	5.72226e-22	31.2729	29.044	13.1888	13.6963
4930579G18Rik	1.16513	2.88974e-06	4.65681	4.82748	2.22595	2.00334
Dnajb9	1.16454	1.01234e-22	30.9518	31.3786	13.5783	14.2278
Acadm	1.16434	7.20322e-25	54.1555	45.5841	22.2595	22.2411
Cacna2d3	1.16351	0.000982279	2.32841	1.62235	0.946029	0.817688
Klhl21	1.16287	8.75134e-14	32.397	24.4935	13.6339	11.7747
Atg16l2	1.16245	7.72523e-08	7.1458	6.92467	3.50587	2.78014
Kcnq1	1.1624	0.00442113	3.45247	1.38493	1.05733	1.10388
Acacb	1.16057	1.27141e-09	17.9849	12.8205	6.78915	6.99124
Stxbp2	1.15988	3.82672e-27	44.6412	41.5876	19.8666	18.7251
A230072E10Rik	1.15804	0.00185338	1.44522	2.17632	0.723434	0.899457
Sowaha	1.15679	0.00300065	1.12406	1.58278	0.723434	0.490613
Fam109b	1.15676	8.44533e-10	10.9596	10.3276	4.39625	5.15144
Nuak1	1.15333	4.76493e-53	122.924	123.892	57.6521	53.3133
Nmnat3	1.15212	0.00222953	2.00725	1.38493	0.667785	0.858573
Echdc3	1.15036	0.000140301	3.09116	2.76987	1.16862	1.47184
Pld2	1.14836	2.02857e-12	16.9412	14.4429	7.28998	6.86858
Hpx	1.14763	0.00212668	1.52551	1.34536	0.723434	0.572382
Asic2	1.14763	0.00963659	2.48899	2.05762	1.72511	0.327075
Synj2	1.14608	1.02306e-13	16.62	15.6695	7.06739	7.52273
Rhoc	1.14474	9.91863e-56	147.493	157.724	68.1697	69.8715
Tmem88b	1.14403	0.000880201	1.80652	1.8202	0.946029	0.695035
Susd1	1.14389	6.34311e-12	13.4084	12.8997	5.73182	6.17355
Mir143hg	1.14339	1.21672e-08	9.47421	12.1083	4.61885	5.15144
Xk	1.14214	2.69896e-10	10.7187	10.8025	5.00839	4.74259
Mapk12	1.14134	1.12714e-13	29.1854	22.8316	12.9105	10.6708
Cyba	1.14125	2.43967e-15	18.6674	19.4286	8.23601	9.03546
2810429I04Rik	1.14058	0.000460713	2.12768	2.57202	0.946029	1.18565
Ankrd61	1.14029	0.00568019	1.12406	1.02881	0.44519	0.531497
Gng11	1.13899	9.83556e-16	18.828	18.9934	8.7925	8.38131
Slc18a1	1.13865	0.00316043	1.52551	1.14752	0.723434	0.490613
Smarcd3	1.13797	6.44293e-31	71.8193	62.876	29.4382	31.7672
Zfp54	1.13706	1.61745e-05	3.93421	4.03609	1.94771	1.67626
Cpox	1.13671	5.06969e-37	74.4689	69.5632	31.7754	33.7296
Myo5c	1.13447	1.08011e-07	9.47421	8.54702	4.89709	3.31164
Bvht	1.13245	0.000465635	2.20797	2.88858	1.05733	1.26742
Junb	1.13228	8.06077e-09	11.08	13.0579	4.67449	6.33709
Speg	1.13214	2.05089e-46	110.118	101.812	48.6926	47.9983
Endod1	1.13185	3.00798e-16	27.6197	23.1877	12.1871	10.9979
Myct1	1.13178	1.77107e-10	11.1603	11.7126	5.28663	5.15144
Kcna1	1.13138	0.000533465	2.16783	3.04685	1.11297	1.26742
Smim8	1.12932	3.92876e-08	10.3975	8.27003	4.11801	4.41552
Gnao1	1.12841	1.17845e-14	30.4299	24.177	13.2444	11.7338
Rnls	1.12686	0.000708938	3.09116	2.05762	1.33557	1.02211
Cpa2	1.12578	7.71259e-12	28.5832	24.2166	14.3017	9.89403
Cldn13	1.1251	0.00309638	1.36493	1.54321	0.556487	0.776804
Man1c1	1.12403	2.20977e-24	37.1742	36.9184	17.6406	16.3538
Fgf8	1.12357	5.22605e-09	8.99247	9.18013	4.00671	4.33375
Krt75	1.12273	0.00684855	1.20435	1.06838	0.389541	0.654151
Epha2	1.12237	1.59269e-15	19.9119	22.1589	9.34899	9.9758
Cthrc1	1.12131	9.94758e-16	19.4703	20.3783	9.40464	8.9128
Plekha7	1.12093	1.72602e-15	60.94	44.0805	24.2072	24.0809
Crlf2	1.12089	3.20354e-05	3.93421	4.07566	2.1703	1.51272
Cend1	1.1203	3.46032e-09	12.0033	10.3672	4.73014	5.56028
Gm16982	1.12026	2.2319e-05	4.49623	3.99652	1.78076	2.12599
Srl	1.12005	8.27348e-16	103.373	71.3834	39.8445	40.5573
Chrnb1	1.11882	2.1269e-07	6.7845	6.4894	3.00503	3.10722
Ppfia4	1.11735	1.41659e-13	17.9849	16.7379	7.62388	8.38131
Asah2	1.11716	2.21756e-09	10.1968	11.3565	5.39793	4.53817
Alas2	1.11445	5.31071e-18	72.1003	53.8541	28.4922	29.6821
Fbxl12os	1.11422	1.22292e-06	6.30276	6.80596	3.56152	2.49395
Car2	1.11386	3.90196e-27	65.8377	56.2283	28.4365	27.9649
Tmem184a	1.11296	4.33292e-07	6.74435	6.29156	2.83809	3.18898
Ell2	1.11278	7.63957e-17	31.4335	26.2346	13.1331	13.5327
Spta1	1.11256	1.65322e-10	39.4625	26.195	14.7469	15.6178
Fam46c	1.1121	2.1223e-05	3.89406	4.59007	2.00335	1.92157
Cntnap4	1.11147	0.000516176	2.12768	2.49288	1.27992	0.858573
Adcy5	1.11067	2.00842e-10	18.2258	14.799	6.78915	8.50396
Col14a1	1.10979	5.56196e-07	8.95232	6.96424	3.45022	3.9249
Rom1	1.1089	6.00482e-06	5.29913	5.02533	2.1703	2.6166
Acat3	1.10828	1.58864e-36	68.8084	73.2036	32.3876	33.4843
Adamts9	1.10805	9.54294e-47	110.238	113.842	54.0349	49.9199
Maob	1.10768	8.86434e-06	6.14218	8.07219	2.67114	3.9249
Pkhd1l1	1.10703	1.84835e-05	11.9632	8.27003	3.50587	5.88736
Rasd1	1.10616	0.00117296	3.09116	2.05762	1.00168	1.39007
Slc4a11	1.10586	0.00252008	1.40507	1.50364	0.779082	0.572382
Eno3	1.10544	2.55254e-43	92.1728	92.751	45.0198	40.9253
Parp4	1.1048	2.32826e-13	16.9813	17.094	8.40296	7.44096
Rai2	1.10413	0.00130052	2.44884	1.70149	1.11297	0.817688
Syt5	1.10387	0.000639499	2.60942	3.56126	1.11297	1.75803
Rasl10b	1.10301	8.14281e-11	18.828	14.8781	8.29166	7.40008
Rnd1	1.1025	0.00301488	1.88681	3.71954	1.05733	1.55361
Rian	1.1015	2.78043e-38	388.322	432.772	187.147	195.509
Zfp385b	1.10148	4.95762e-05	3.49261	3.95695	1.83641	1.63538
Eps8l2	1.10141	2.00322e-18	33.7218	33.2384	17.3068	13.9007
Usp2	1.09909	1.48292e-11	18.7477	15.3925	8.29166	7.64539
Trnp1	1.09574	0.0098917	1.12406	1.4245	0.333892	0.858573
Tcfl5	1.09564	5.84871e-05	3.53276	3.44255	1.66946	1.59449
Fads3	1.09427	6.19961e-12	15.2952	15.7487	7.95777	6.58239
Ctse	1.0934	3.0411e-06	6.42319	5.4606	3.11633	2.45307
Ttc9	1.09256	1.58666e-05	4.25536	4.78791	2.11465	2.12599
Foxa1	1.09142	4.3849e-16	23.9264	24.5331	12.521	10.2211
Fam114a1	1.09026	9.7142e-20	40.9478	35.2169	18.6423	17.1306
Ccdc159	1.09024	0.000709978	2.44884	1.97848	1.05733	1.02211
Gm3604	1.0902	1.68521e-05	4.29551	5.14404	2.22595	2.20776
Ugp2	1.0884	1.85503e-38	94.2603	85.5889	41.5696	43.0104
Fosl2	1.08609	9.51688e-15	18.9886	18.9538	8.95945	8.9128
Fbxo44	1.08597	0.00132661	2.36855	3.40298	1.00168	1.71715
Grb14	1.08572	9.18994e-09	9.87566	9.69454	4.39625	4.82436
Rimkla	1.08346	1.36677e-06	5.82102	5.93543	2.72679	2.82102
Nfatc2	1.08135	8.53592e-06	5.01812	4.82748	2.2816	2.3713
Ephx1	1.08065	0.00693293	1.00362	1.26623	0.500839	0.572382
Csf1	1.08036	8.60863e-13	17.8244	19.4682	8.06907	9.56695
Eng	1.08017	1.70564e-27	95.2238	78.6247	40.401	41.8248
Gm11127	1.07981	0.00152171	1.68609	2.09719	0.89038	0.899457
Insm1	1.07929	0.000317159	3.37218	2.80944	1.78076	1.14476
Ugt8a	1.07905	0.000436684	2.52913	3.12599	1.61381	1.06299
Gm7694	1.07861	4.41608e-13	18.1054	20.5762	8.62555	9.68961
Fam124b	1.07818	0.00541434	1.56565	1.10795	0.612136	0.654151
Mcee	1.07711	7.60618e-10	13.1274	11.7917	6.45525	5.35586
E130008D07Rik	1.07657	0.00710087	1.08391	1.85977	0.946029	0.449729
Slc39a8	1.07615	1.18626e-12	45.2835	32.4075	17.9189	18.9295
Gfra1	1.07588	8.05018e-09	21.7987	16.8171	10.7959	7.52273
Icam2	1.07558	1.70801e-09	20.4338	14.799	8.45861	8.25865
Dstn	1.07335	1.56743e-36	392.698	433.88	202.116	190.685
Grrp1	1.07331	8.87266e-08	8.59102	10.2881	4.2293	4.74259
Lrrc9	1.07265	0.000288953	3.29189	2.65116	1.55816	1.26742
Parp12	1.07242	0.00016673	4.65681	3.28427	2.059	1.71715
Colec12	1.07226	2.84795e-39	87.6364	81.9089	40.401	40.2303
Scn9a	1.07174	0.00609037	1.12406	1.10795	0.612136	0.449729
Zbtb7b	1.07134	4.39674e-10	16.0178	13.8493	7.95777	6.25532
4930447C04Rik	1.06857	0.000757602	2.12768	2.37417	1.00168	1.14476
Cda	1.06838	0.00723866	1.04377	1.46407	0.500839	0.695035
Lacc1	1.06604	1.12431e-10	15.8171	13.8098	7.56823	6.58239
Ppap2a	1.06594	1.76857e-11	17.3426	19.6265	7.84647	9.81226
Fn1	1.06592	7.27658e-13	2693.08	2329.22	1203.29	1195.71
Sec24d	1.06578	1.19937e-32	73.0638	73.995	37.3403	32.912
Phykpl	1.06533	2.6129e-06	7.70783	6.01457	3.45022	3.10722
4930539J05Rik	1.06384	0.00209929	1.92696	1.97848	0.723434	1.14476
Rrnad1	1.06364	6.59853e-23	50.9038	51.9152	22.3708	26.8202
Fbxo4	1.06314	6.45426e-05	4.45609	3.87781	1.78076	2.20776
Hemgn	1.06309	1.18191e-11	47.0097	34.4255	17.3068	21.6687
Slc35g2	1.06283	0.00088418	2.68971	2.05762	1.16862	1.10388
Bmp8b	1.06205	0.00115986	3.13131	3.36341	2.1703	0.940342
Grid2ip	1.06162	0.0022986	2.20797	2.37417	0.723434	1.47184
Panx2	1.06092	0.000123556	4.17507	3.32384	1.83641	1.75803
Kcnk6	1.0605	1.72317e-07	8.99247	7.99305	3.72847	4.41552
Tpm2	1.06033	2.71931e-44	111.804	120.133	55.3705	55.8481
Capn1	1.05959	1.57372e-11	19.1893	16.9358	7.84647	9.48519
Sh3gl2	1.05938	4.21737e-05	3.89406	4.11523	2.00335	1.8398
2310030G06Rik	1.05924	1.75958e-06	6.82464	6.33113	2.83809	3.47518
Hs3st6	1.05826	0.00703429	1.84667	2.3346	1.55816	0.449729
Filip1l	1.05795	1.39555e-31	87.5963	95.323	47.3014	40.5573
Lbh	1.05681	5.64185e-25	242.516	189.261	101.948	105.604
Slc2a1	1.05573	1.09737e-40	313.572	281.616	146.412	139.906
Epb4.1l5	1.0553	1.36175e-31	64.3524	67.9013	33.2223	30.418
Tmem9b	1.05498	2.83128e-10	12.7661	12.0687	6.06571	5.88736
Prelid2	1.05151	5.41244e-08	9.27348	9.49669	5.00839	4.04756
Bspry	1.05117	0.000160034	3.2116	3.75911	1.89206	1.47184
Tie1	1.05094	1.58864e-36	84.7058	80.7614	41.514	38.3496
Bdnf	1.04925	1.21948e-06	7.38667	9.41755	4.5632	3.55694
Mid1ip1	1.04919	8.22855e-20	32.7583	32.0118	15.8042	15.4952
P2rx4	1.04771	0.0011624	4.57652	2.80944	1.44687	2.12599
Emid1	1.04751	6.97118e-09	11.4413	10.4859	5.62052	4.9879
Eif4ebp3	1.04622	2.26651e-13	21.7586	19.5869	10.7402	9.28076
Rcn3	1.04511	8.24906e-49	209.276	209.046	105.621	97.1005
Abhd3	1.04436	0.00666134	1.04377	1.34536	0.667785	0.490613
Tmem50b	1.04399	3.80265e-21	36.2509	39.4113	18.4197	18.2753
5330426P16Rik	1.04394	0.000262233	2.93058	3.32384	1.72511	1.3083
Dmrta1	1.04368	0.00719822	1.24449	1.02881	0.612136	0.490613
Mlf1	1.04292	3.14609e-07	7.86841	8.23046	3.56152	4.25198
Ckb	1.04193	1.04765e-33	72.8229	70.9877	36.116	33.7296
Tgfb1	1.04156	2.77361e-21	38.7399	36.2457	18.0302	18.398
Tmsb4x	1.03933	8.3987e-32	303.054	329.1	165.666	141.91
Dcx	1.03928	2.40017e-07	21.1162	16.0652	11.0184	7.073
A430078G23Rik	1.03893	1.86879e-05	4.77725	4.86705	2.2816	2.41218
Eml6	1.03881	0.000449411	3.05102	3.44255	1.27992	1.88068
Kcnn4	1.03805	6.35608e-05	5.49986	4.11523	2.3929	2.28953
Plxnc1	1.03757	8.61833e-09	11.1603	10.5651	5.06403	5.5194
Gm16596	1.03718	0.00349399	2.12768	1.62235	0.723434	1.10388
Prtg	1.03562	2.92827e-37	116.42	110.399	58.5981	52.0459
Vegfc	1.03518	7.06897e-10	25.7329	19.2308	9.96112	11.9791
Palld	1.03462	6.33403e-39	251.869	221.866	117.92	113.332
Krcc1	1.03461	2.42689e-22	42.8748	44.7531	22.5377	20.2378
Efcc1	1.03434	0.00384268	1.48536	1.50364	0.723434	0.73592
Zfp69	1.03419	9.53973e-18	35.6889	32.0118	15.8042	17.2532
Unc13d	1.03417	0.000110924	4.7371	3.71954	2.00335	2.12599
Pnma2	1.03319	0.00257924	2.20797	1.62235	0.89038	0.981226
Rmdn2	1.0329	4.85871e-07	8.95232	7.71606	4.50755	3.63871
Slc27a6	1.03267	0.0007461	3.05102	2.3346	1.44687	1.18565
Tmem38b	1.03237	3.01515e-07	8.71145	7.75563	3.83976	4.2111
9430020K01Rik	1.03145	2.46289e-24	47.371	49.6598	24.8193	22.65
Cdh3	1.03107	1.12743e-44	206.626	214.15	108.07	97.8364
Neat1	1.03064	5.05522e-08	11.361	9.57583	5.34228	4.90613
Tceal5	1.0305	1.43436e-09	12.4449	11.5939	5.67617	6.09178
Upk1a	1.03003	0.00346061	1.84667	3.00728	0.946029	1.43095
Ndnf	1.03003	4.96495e-14	28.4628	24.8101	14.1904	11.8974
Trpv4	1.02779	0.00187901	2.72986	1.8202	1.16862	1.06299
Myo7a	1.02386	1.00864e-08	13.4486	11.7522	6.95609	5.43763
Agbl2	1.02322	0.00188971	1.88681	2.09719	1.22427	0.73592
Rbms3	1.02322	1.3358e-34	84.4248	82.0276	43.0165	38.8811
Shank1	1.02267	6.56567e-07	12.1238	9.41755	4.67449	5.92824
Crb3	1.02237	8.92023e-05	5.09841	4.62964	2.94938	1.8398
Ppp2r5a	1.0213	1.57139e-34	75.7134	73.5202	37.3403	36.1827
Crem	1.02004	2.88201e-08	10.9596	10.1694	5.67617	4.74259
Acer2	1.01972	1.15227e-15	32.5576	31.6952	17.585	14.1051
A630020A06	1.01837	0.00743626	1.72623	1.30579	0.556487	0.940342
Bex4	1.01729	2.31607e-25	124.73	102.327	58.2086	53.9674
Pnpla3	1.01724	0.00614708	1.20435	1.30579	0.667785	0.572382
Angptl6	1.01644	0.00306416	1.56565	1.85977	0.834731	0.858573
Lipo1	1.01601	1.75318e-06	7.42682	8.19089	4.4519	3.27075
Epb4.2	1.01595	2.50094e-08	16.2988	12.2666	7.01174	7.11389
Rras2	1.01428	5.66142e-16	53.995	65.8437	32.9997	26.3296
1810037I17Rik	1.01276	7.55523e-27	54.3964	54.8829	27.3792	26.7793
Creld1	1.01265	4.00218e-15	31.3532	27.5008	15.6373	13.5327
Irx3	1.01257	4.40399e-20	36.4516	36.9184	19.0319	17.335
Meg3	1.01248	5.67625e-25	601.532	549.581	269.117	301.482
Nfe2	1.01247	6.72673e-06	10.3173	7.12252	4.2293	4.41552
Bmp7	1.01226	1.63643e-22	78.2024	66.1603	33.8344	37.7363
Gm2a	1.01132	5.49081e-10	21.8389	17.1336	10.462	8.87192
Tspan18	1.00822	1.19174e-37	103.333	105.532	54.3688	49.4701
Lin7a	1.00694	0.000316405	4.33565	6.3707	3.28328	2.04422
Elf4	1.00576	4.09558e-18	44.039	37.6306	20.3118	20.3604
Slc38a4	1.00554	4.68337e-45	264.073	253.443	132.333	125.433
Serpinb9	1.0053	2.81252e-05	5.25899	4.66921	2.61549	2.33041
Nkx3-1	1.00475	3.95735e-07	8.91218	9.37798	5.23098	3.88402
Fam181b	1.00471	4.95759e-06	5.74073	6.17285	3.11633	2.82102
Foxq1	1.00466	0.000320755	3.65319	3.12599	1.94771	1.43095
Snord22	1.00233	0.000459246	2.77	3.16556	1.61381	1.34919
Ank1	1.00148	6.11778e-09	42.8748	28.3714	16.8616	18.7251
Prkab2	1.00089	5.99818e-19	40.2252	36.0874	18.7536	19.3792
P4ha2	1.00082	8.98729e-21	37.1742	37.9076	18.7536	18.7659
Ssc4d	1.00022	3.11947e-05	4.7371	5.4606	2.72679	2.3713
Cpne4	-1.00029	0.00069877	1.52551	2.49288	4.5632	3.47518
Rnf157	-1.0022	1.1909e-29	34.4444	33.6737	65.3873	71.0571
Net1	-1.00299	1.31363e-42	163.912	156.656	316.864	325.604
Mrc1	-1.00608	2.46159e-06	3.13131	3.08642	6.23266	6.25532
Gap43	-1.00671	5.85601e-41	51.7067	53.5772	107.458	104.092
Gm5126	-1.00699	0.00642025	0.602174	0.672682	1.33557	1.22653
Gprc5b	-1.00721	1.68941e-26	28.7036	26.472	54.6471	56.257
Emilin3	-1.00822	4.05339e-11	7.90856	8.62616	15.6373	17.6212
Fgf7	-1.01121	0.00283614	0.722609	1.30579	2.00335	2.08511
Apc2	-1.01272	0.000172167	5.49986	2.84901	9.40464	7.44096
Sarm1	-1.01523	0.0012007	1.40507	1.89934	4.06236	2.6166
Fam83f	-1.019	0.00413511	0.762754	0.712252	1.55816	1.43095
Zc3h12b	-1.01963	2.0093e-05	2.89044	2.29503	4.95274	5.56028
Mmp16	-1.02108	9.83278e-12	11.3209	9.14056	19.3658	22.1594
Abca8b	-1.02252	0.000137588	1.80652	1.70149	3.28328	3.84314
Cyth4	-1.02338	0.000128872	2.16783	2.01805	3.56152	4.94701
Gapdh	-1.02483	1.85927e-10	1675.93	1894.79	3663.86	3601.55
Pdgfra	-1.02648	6.32329e-36	206.546	213.952	412.079	444.495
T2	-1.02744	0.0121642	0.361305	0.910099	1.44687	1.14476
Fli1	-1.02962	3.78306e-37	66.199	58.1672	129.439	124.452
Tifab	-1.03169	0.00499128	1.1642	0.553974	1.83641	1.67626
Adamts3	-1.03171	1.76172e-11	7.42682	8.23046	15.2478	16.7626
Kcne3	-1.03179	2.29961e-05	2.64957	2.17632	4.67449	5.19232
Kcna6	-1.03355	6.17113e-16	11.2004	11.1586	23.0386	22.7317
Plekhg1	-1.03362	4.52605e-34	35.9699	34.7816	74.0685	70.7709
D430019H16Rik	-1.03418	3.98859e-34	52.2687	45.9007	97.6079	103.438
Fam189a1	-1.03518	0.0044006	0.682464	0.633113	1.22427	1.47184
Brinp2	-1.03609	0.00450689	0.963479	0.553974	1.55816	1.55361
Aldh3b2	-1.037	0.00270148	0.802899	1.30579	1.66946	2.65749
Asxl3	-1.0377	1.08139e-22	53.4329	41.4293	94.8254	99.9215
Fam101b	-1.03912	8.87159e-27	28.2219	29.598	55.8157	63.0029
Sertad4	-1.04462	6.51359e-36	42.1121	44.5157	85.0313	93.6662
Sytl4	-1.04531	2.41272e-07	4.0145	3.99652	7.45693	9.07634
Kcnab2	-1.04582	2.52497e-07	4.57652	3.87781	7.84647	9.60784
Gxylt2	-1.04652	3.05113e-05	2.00725	2.09719	4.06236	4.41552
Kifc1	-1.04947	7.32311e-31	30.4299	30.5477	60.7128	65.4968
Anpep	-1.05075	5.34008e-21	17.1017	17.7667	34.9474	37.2866
Inpp4b	-1.05142	3.19815e-12	7.54725	8.50745	17.0842	16.1902
Pde8b	-1.05301	0.00250667	0.802899	0.83096	1.83641	1.55361
Zkscan4	-1.05338	0.000418057	1.1642	1.46407	2.83809	2.6166
Slit1	-1.05623	5.19685e-11	6.42319	6.52897	12.9105	14.0234
Edn3	-1.05715	1.06947e-21	17.4631	16.9358	36.1717	35.4059
Pabpc4l	-1.05879	1.74686e-13	8.99247	9.93195	18.531	20.8919
Ppap2b	-1.06295	1.04735e-48	66.6406	62.7969	136.729	133.692
Tcf4	-1.06409	4.23538e-45	130.712	140.828	293.046	274.702
Sema5b	-1.06755	1.3076e-08	5.66044	4.5505	10.2394	11.1614
Myb	-1.06969	3.86595e-10	9.47421	7.04338	16.0268	18.6433
Farp1	-1.06993	2.57532e-36	241.111	233.104	481.695	513.835
Esm1	-1.07075	0.00435292	1.28464	0.633113	2.3929	1.63538
Dock3	-1.0732	0.000957492	1.68609	0.910099	2.55984	2.90279
Slfn9	-1.07415	6.06015e-22	20.8352	17.9646	41.6253	40.0667
Gpt2	-1.07515	4.53713e-41	38.2983	38.3033	81.3028	80.0926
Sh3rf3	-1.07619	0.000288537	1.48536	1.22666	3.06068	2.65749
Csf1r	-1.07643	2.80072e-08	5.09841	4.07566	9.73853	9.60784
A830082K12Rik	-1.07713	1.06878e-09	5.13855	6.17285	12.1314	11.7338
Adam23	-1.07842	5.97872e-16	11.6019	10.0902	22.8716	22.9362
Mgat5b	-1.08614	1.55699e-08	5.13855	4.19437	9.96112	9.85315
Tmem35	-1.08808	4.13343e-07	3.17145	2.92815	6.34396	6.62328
Lrrtm1	-1.08865	0.00127271	0.762754	1.02881	1.72511	2.08511
Fam53b	-1.08891	1.50761e-36	35.9297	33.1197	73.7346	73.1422
Nsg1	-1.09114	1.12647e-33	31.5539	28.7275	64.4412	63.9841
Rimbp3	-1.09377	0.00445956	0.802899	0.553974	1.66946	1.22653
Bnc1	-1.09474	3.49335e-18	15.2149	18.3603	33.8901	37.8181
Astn2	-1.0948	1.16083e-06	2.93058	4.23394	7.90212	7.40008
Ccbl2	-1.09617	2.53248e-09	5.09841	4.59007	10.5733	10.1393
Cx3cr1	-1.0964	4.95006e-07	3.65319	2.84901	6.78915	7.11389
Adcy2	-1.10018	0.000886435	1.1642	1.89934	3.95106	2.6166
Pitpnc1	-1.10252	3.80196e-48	63.6297	60.6205	128.326	138.476
Gm26688	-1.10263	0.00370463	0.481739	0.87053	1.39122	1.51272
Hmcn1	-1.10459	2.96509e-59	95.4647	94.3733	201.838	206.385
Lepr	-1.106	1.8433e-05	3.29189	2.01805	5.78747	5.64205
Tll1	-1.11095	7.57803e-07	2.68971	3.52169	6.95609	6.45974
Astn1	-1.11416	4.18199e-15	24.2476	17.094	44.519	44.9729
Wnk2	-1.11442	9.694e-21	21.4374	17.371	43.0165	41.0071
Stab2	-1.11527	0.00062255	0.923334	1.62235	2.44854	3.06633
Svopl	-1.11782	0.000371281	1.1642	2.01805	3.83976	3.06633
2016-09-03	-1.11822	2.90014e-51	63.7502	70.1964	144.854	145.916
Phldb3	-1.12024	0.00175843	0.642319	0.989238	1.50252	2.04422
Gm4890	-1.12188	0.000316774	1.88681	1.06838	3.28328	3.1481
Gm3558	-1.12421	0.000211021	2.48899	2.61159	7.23434	3.88402
Ift27	-1.12712	2.70723e-21	16.339	14.4825	34.6135	32.7075
Cped1	-1.12759	1.57139e-34	27.3789	27.1843	57.3182	61.899
Il1rl2	-1.12796	0.00169321	0.682464	0.989238	2.059	1.59449
Ramp3	-1.12846	2.03419e-05	1.76638	1.74106	3.78411	3.88402
5330434G04Rik	-1.12937	0.00241592	1.08391	0.553974	1.94771	1.63538
Hkdc1	-1.13429	0.00178981	0.602174	0.910099	1.72511	1.59449
Tle3	-1.13539	4.57199e-53	150.503	150.523	320.759	340.526
C1qc	-1.13798	0.000302734	3.25174	1.50364	4.61885	5.84647
Mmp25	-1.14324	0.00133758	0.963479	0.791391	2.2816	1.59449
Cdk5r1	-1.14357	8.46014e-12	6.30276	6.33113	12.7436	15.1681
Cacng8	-1.1436	0.00204101	0.602174	0.791391	1.27992	1.79891
A330074K22Rik	-1.15453	0.000288953	0.923334	1.34536	2.3929	2.65749
Mbnl3	-1.16575	6.43785e-27	28.3423	36.127	72.8442	71.793
D630003M21Rik	-1.16697	1.19687e-06	2.36855	2.37417	5.62052	5.02878
Pax2	-1.16722	0.00185155	1.20435	1.02881	3.33892	1.67626
Ptprz1	-1.16737	1.55491e-08	3.77363	3.40298	8.51426	7.6045
Grk1	-1.17119	6.66416e-05	1.44522	1.89934	3.11633	4.41552
Rnf122	-1.17269	4.25724e-52	62.7064	56.1887	132.945	135.082
Grm4	-1.1747	0.000175627	1.32478	1.06838	2.94938	2.45307
5930403L14Rik	-1.17638	1.03087e-38	30.8313	29.9146	65.4986	71.793
Rgma	-1.17654	1.4751e-47	38.78	40.2026	86.0886	92.4397
Pappa	-1.1774	2.33769e-10	6.3429	4.74834	11.7975	13.2874
Klf12	-1.17951	1.34418e-36	34.8458	30.3498	71.7869	75.8815
Zfp960	-1.17979	5.8612e-05	1.44522	1.70149	4.06236	3.06633
Was	-1.18069	0.00092513	0.722609	0.751821	1.50252	1.8398
Ttyh2	-1.18152	1.60103e-12	6.58377	5.85629	14.9695	13.2466
Syt16	-1.18184	0.00322503	0.481739	0.593543	1.33557	1.10388
Fign	-1.18225	1.6826e-21	25.5723	27.4613	52.0316	68.3179
Zfp354b	-1.18225	0.00314509	0.602174	0.435265	1.16862	1.18565
Pcdh9	-1.18602	0.00016745	1.12406	1.30579	3.11633	2.41218
Tcf24	-1.18703	2.64133e-09	4.13493	4.70877	11.0184	9.11723
Selenbp1	-1.18747	5.36918e-06	2.32841	1.74106	4.73014	4.53817
Pde7b	-1.19052	1.44937e-08	3.17145	3.52169	7.95777	7.31831
H3f3a	-1.19128	3.50821e-25	358.936	425.293	898.449	892.384
Sfn	-1.19399	5.22953e-16	8.18957	9.37798	18.8093	21.3826
Dcdc2a	-1.19443	2.73491e-05	1.32478	1.89934	3.61717	3.76137
Magi2	-1.19712	1.40205e-08	3.69334	3.28427	7.28998	8.70838
Dpysl4	-1.19825	1.56403e-27	31.2328	24.6518	63.7178	64.5156
Gm13157	-1.20129	1.87236e-10	7.1458	7.99305	14.2461	20.5649
Pygo1	-1.20236	3.07253e-30	20.5944	18.9934	44.4077	46.69
Gdpd2	-1.20281	0.00109524	0.562029	0.949669	1.55816	1.92157
Sema4f	-1.2041	0.000122977	1.1642	1.18709	3.00503	2.41218
Six1	-1.20652	1.02767e-37	36.0502	33.7132	85.9773	75.0229
Bcl11a	-1.21056	4.47029e-62	67.2428	62.322	151.643	148.206
Sgcd	-1.21422	6.45356e-05	1.88681	1.14752	3.72847	3.31164
Gpr137b-ps	-1.21492	1.03753e-15	7.62754	6.8851	16.639	17.0488
Fzd4	-1.21696	1.99287e-41	50.3016	42.6164	104.174	111.819
Ulk4	-1.21797	3.14008e-10	4.29551	3.71954	9.40464	9.23988
Bcl7c	-1.22127	1.16963e-27	17.0215	19.943	42.6826	43.501
Edaradd	-1.22413	2.28123e-09	3.25174	3.60083	7.79082	8.21777
Dcxr	-1.22489	4.54676e-05	3.2116	1.54321	5.67617	5.43763
Ddr2	-1.22634	1.8877e-68	123.044	118.748	279.579	286.15
1700028K03Rik	-1.22687	1.69841e-05	1.36493	1.50364	3.11633	3.59783
B130024G19Rik	-1.22697	7.97117e-06	1.92696	1.66192	3.61717	4.78348
Snph	-1.22751	0.000211738	0.963479	1.10795	1.94771	2.90279
Arnt2	-1.22811	6.972e-65	66.4399	61.8472	149.417	151.109
Ttpa	-1.2284	5.92071e-10	4.45609	3.87781	10.5733	8.95369
Acat2	-1.2295	1.45172e-47	54.7979	64.8149	139.177	141.297
Pf4	-1.23165	2.57291e-06	3.41232	1.97848	5.95441	6.70504
Tmem26	-1.23418	5.45483e-17	9.79537	8.15132	19.9779	22.2411
Gm5124	-1.23693	2.08641e-05	1.32478	1.8202	3.28328	4.12933
Nfam1	-1.23975	6.49506e-08	3.25174	2.41374	6.5109	6.86858
Megf6	-1.24173	2.20131e-58	51.3052	50.3325	115.249	125.106
Galnt18	-1.24253	8.994e-14	5.9816	5.53974	12.9105	14.3504
Enho	-1.24418	3.704e-19	8.91218	8.27003	20.4231	20.2787
Nckap5	-1.2443	2.70338e-10	3.61305	4.39222	9.07074	9.89403
Gm3696	-1.2455	0.00080913	0.722609	0.672682	1.83641	1.47184
S1pr3	-1.24559	3.31707e-35	33.1196	41.3897	86.6451	90.0275
Bcl11b	-1.24857	1.19719e-38	39.6231	33.3571	82.8053	90.5999
Snx29	-1.25249	4.11832e-10	3.65319	3.36341	8.45861	8.25865
Foxd2os	-1.25347	7.72163e-14	6.42319	8.54702	18.6423	17.0488
Srgap3	-1.25388	5.62219e-26	15.8974	13.7306	35.17	35.4877
Fam217a	-1.25417	0.000374572	0.722609	0.83096	1.94771	1.75803
Cldn23	-1.25486	0.000113225	0.963479	0.910099	2.059	2.41218
Gas1	-1.25634	1.46216e-69	87.516	93.7402	212.022	220.98
Kcna3	-1.26314	0.000154395	0.843044	1.02881	2.44854	2.04422
Atp2b3	-1.26525	0.00244152	0.602174	0.395695	1.33557	1.06299
Zbtb16	-1.27756	1.40804e-21	9.71508	10.4859	25.7097	23.2632
Krt15	-1.2783	1.08875e-06	4.41594	2.37417	7.67953	8.79015
Acss3	-1.28134	6.6955e-06	2.12768	1.62235	5.23098	3.88402
Lrmp	-1.2887	0.000461677	1.52551	0.751821	2.1703	3.39341
Etnk2	-1.29281	2.31177e-05	1.24449	1.10795	2.61549	3.1481
Tuba1a	-1.29461	2.24127e-29	433.204	434.038	1137.79	989.648
Asprv1	-1.29673	8.31288e-05	0.843044	0.949669	2.11465	2.28953
D830031N03Rik	-1.29689	2.90382e-22	31.4335	22.3964	63.3283	68.9311
Iqgap2	-1.29796	2.50288e-56	33.9626	33.2384	83.7513	81.4826
Acot1	-1.309	3.98306e-12	4.21522	4.19437	9.96112	10.8753
Dixdc1	-1.31035	2.01046e-59	40.2654	42.7747	99.1104	106.831
Ttll11	-1.31581	0.000344481	0.923334	0.593543	2.059	1.71715
Fam169b	-1.31687	3.98834e-06	1.40507	1.8202	4.39625	3.63871
Pdzrn4	-1.32197	0.00045476	0.521884	1.14752	2.1703	2.00334
Lrguk	-1.3228	0.00100717	0.562029	0.514404	1.05733	1.63538
Mei4	-1.32618	0.00089262	0.762754	0.435265	1.61381	1.39007
Prr16	-1.32735	3.2871e-14	5.13855	6.56854	13.8009	15.577
4930507D05Rik	-1.32906	0.000178855	0.802899	0.87053	1.66946	2.53483
Pvrl4	-1.33166	5.58571e-12	3.89406	3.6404	9.68288	9.28076
Slmo1	-1.33334	4.8893e-13	4.57652	4.1548	10.9628	11.0388
Tdrd9	-1.33375	0.000574238	0.521884	0.949669	2.11465	1.59449
Bcas1	-1.33578	0.000672519	1.00362	0.435265	1.66946	1.96245
Foxl2	-1.33961	5.54037e-13	4.3758	4.11523	10.5733	10.9161
Adamts17	-1.34071	3.30157e-23	10.3574	9.65497	23.5394	27.1473
Pou6f1	-1.343	2.49481e-28	14.5726	13.0184	33.2779	36.7142
Zfhx3	-1.35087	5.02961e-30	74.228	59.9083	150.307	191.83
Thsd7b	-1.35543	6.9498e-06	1.56565	1.18709	3.89541	3.1481
Xpnpep2	-1.35887	4.30165e-06	1.28464	2.25546	4.17366	4.90613
Otx2	-1.35916	0.00187041	0.441594	0.672682	1.83641	1.02211
Dnm1	-1.36364	1.12367e-72	54.4366	52.7462	132.722	143.095
Mpped1	-1.3677	1.81347e-09	3.01087	2.53245	6.45525	7.84981
0610038B21Rik	-1.36961	0.000213207	0.642319	0.672682	1.55816	1.8398
Il17rd	-1.37171	2.94505e-82	77.1586	71.1065	191.766	191.911
Fat2	-1.38246	1.76415e-07	1.88681	2.05762	4.39625	5.88736
Sh3gl3	-1.38246	1.5528e-13	4.3758	6.17285	13.3557	14.146
Sall3	-1.38843	6.73655e-07	1.84667	2.05762	6.01006	4.2111
Tshz1	-1.38845	1.75475e-72	82.4176	75.8152	197.275	216.974
Gm3893	-1.38987	1.34117e-23	8.22971	8.58659	21.0909	22.977
Rgmb	-1.39035	6.10559e-26	15.8171	12.3061	35.7821	37.9407
Epha3	-1.39196	3.69988e-73	38.78	39.0156	100.112	104.051
Mkx	-1.39256	7.69831e-09	2.08754	3.08642	6.5109	7.073
Prdm16	-1.39365	1.5776e-58	35.9297	32.8427	86.7007	93.9933
Crym	-1.39493	3.42376e-09	3.05102	4.43179	11.2967	8.38131
C130026L21Rik	-1.39507	0.00232243	0.883189	0.356126	2.11465	1.14476
Coro1a	-1.39673	5.48917e-13	5.21884	3.91738	11.4636	12.5924
Msc	-1.39915	6.39538e-06	1.12406	2.05762	4.50755	3.88402
Aph1c	-1.4006	0.0209343	0.040145	0.989238	1.61381	1.10388
Wnt3	-1.40271	3.55808e-11	3.01087	3.04685	7.51258	8.50396
Slc37a2	-1.40464	0.000160254	0.642319	0.910099	2.3929	1.71715
Foxd2	-1.40519	6.22373e-28	9.59464	10.9212	27.4348	26.9019
Slc4a8	-1.41155	3.99547e-34	14.0909	15.63	37.7298	41.3341
Mab21l3	-1.41994	1.25804e-05	0.963479	1.89934	4.06236	3.59783
Usp44	-1.4201	9.50791e-09	2.12768	1.89934	5.17533	5.60117
Atp10b	-1.42203	0.000952296	0.562029	0.316556	1.16862	1.18565
Edar	-1.42811	0.0011774	0.562029	0.276987	1.11297	1.14476
Dclk2	-1.43109	6.6478e-31	12.8062	11.0399	31.5528	32.7484
Gabra3	-1.43226	9.50282e-12	3.33203	3.12599	7.90212	9.52607
Gm14326	-1.43244	2.26652e-23	7.34653	8.54702	21.1465	21.7505
Pdlim4	-1.43423	2.00033e-30	13.1675	15.2738	35.8934	40.9662
Tspan11	-1.44456	8.00036e-13	3.09116	3.40298	8.6812	8.99457
Shisa6	-1.44481	2.20133e-11	4.45609	3.2447	11.5193	9.4443
Grik2	-1.44864	2.13471e-09	2.72986	1.97848	6.67785	6.17355
Jakmip2	-1.45498	2.86928e-15	4.05464	5.10447	12.354	12.7559
Cdh4	-1.45581	5.85579e-12	2.93058	3.67997	8.40296	9.73049
Gm5088	-1.45658	9.29549e-07	1.08391	1.4245	3.45022	3.43429
Kcnc4	-1.45998	0.000171048	0.441594	0.989238	1.89206	2.04422
Dusp15	-1.46094	0.000742524	0.722609	0.276987	1.27992	1.47184
Rab11fip2	-1.46331	2.03932e-48	23.2439	21.328	64.2743	58.6283
Scn8a	-1.46444	6.08031e-28	8.87203	10.1694	25.1532	27.3926
Jph4	-1.47029	0.000311223	0.441594	0.633113	1.66946	1.3083
Eno1	-1.47528	5.80068e-43	374.552	398.267	1083.37	1065.37
Rn45s	-1.47676	5.62555e-76	57.1664	66.6351	171.955	172.614
Ldb2	-1.47847	2.09739e-62	26.0942	24.454	70.4513	70.403
Mob3b	-1.48018	3.43933e-21	5.90131	6.84553	18.3084	17.2532
Gm1821	-1.48211	3.32378e-13	22.3607	38.5407	72.0095	98.1226
Lrig1	-1.48609	7.31067e-58	30.3094	27.58	84.9756	77.1898
Kctd12	-1.48747	6.98998e-91	82.4979	77.0815	216.418	231.038
Frzb	-1.49921	1.79944e-82	39.5829	42.0624	117.92	112.882
Zfp663	-1.50038	3.71059e-14	4.69696	3.52169	12.1314	11.1206
Gria4	-1.50388	1.80336e-06	1.44522	1.06838	4.06236	3.06633
Nap1l2	-1.51633	1.33023e-09	1.84667	2.09719	5.23098	6.05089
Pou3f1	-1.52175	7.66677e-06	1.04377	0.87053	2.22595	3.27075
Aass	-1.52288	5.67655e-06	1.24449	2.88858	5.00839	6.86858
Wif1	-1.52692	3.96069e-06	1.56565	0.910099	3.00503	4.12933
Rftn2	-1.52713	4.09004e-33	12.2442	10.2881	31.4972	33.4435
Kcnq4	-1.52872	8.95913e-12	2.81015	2.80944	7.17869	9.03546
Prrx1	-1.52912	7.80118e-73	178.003	186.491	510.243	541.719
Gm13251	-1.53727	2.0773e-17	4.21522	4.43179	13.0775	12.02
Slc8a3	-1.54027	2.1334e-08	1.40507	2.17632	4.89709	5.5194
Klhl34	-1.5418	7.14938e-20	4.61667	4.90662	13.7452	13.9825
Spock1	-1.54885	7.88932e-22	7.26624	7.35993	18.7536	24.04
Tril	-1.55329	2.85276e-111	62.7867	62.876	182.083	186.719
Chrdl1	-1.55947	4.03753e-29	10.4778	8.23046	28.1583	26.9837
Pkd1l3	-1.56079	0.000508942	0.602174	0.237417	1.16862	1.3083
Lrba	-1.56108	1.1209e-101	52.7906	54.8829	163.051	154.666
Ccna1	-1.56632	2.03126e-06	1.00362	0.83096	2.44854	2.98456
Twist2	-1.57394	1.05256e-54	23.8862	27.1051	71.0634	80.7467
Ecel1	-1.57737	3.52613e-05	0.602174	0.593543	1.89206	1.67626
Adgre1	-1.58198	8.17316e-05	0.562029	0.435265	1.39122	1.59449
Zfp536	-1.58211	4.21313e-08	2.56928	1.66192	5.06403	7.6045
Lrrc4b	-1.5868	1.68197e-19	9.71508	6.84553	22.1482	27.597
Apobec1	-1.58881	7.83402e-05	0.843044	0.593543	2.72679	1.59449
Cdkn2d	-1.59217	0.000121731	0.521884	0.395695	1.33557	1.43095
2610042L04Rik	-1.59571	0.00018425	0.40145	0.593543	1.78076	1.22653
Cdr1	-1.59608	0.00212188	0.802899	0.197848	2.00335	1.02211
Ctcfl	-1.60357	4.0788e-08	1.36493	1.14752	3.50587	4.12933
Pex5l	-1.61585	7.11986e-05	0.441594	0.514404	1.33557	1.59449
Otx1	-1.61736	3.56958e-05	0.883189	0.791391	3.33892	1.79891
Ankrd44	-1.62438	3.57839e-67	29.3058	24.9684	82.4158	84.9169
Rsph3b	-1.63849	9.30748e-09	1.6058	1.22666	4.73014	4.08844
Spp1	-1.63938	2.5453e-08	1.40507	1.06838	3.61717	4.08844
Fcrls	-1.64861	2.94692e-05	0.682464	0.474834	1.50252	2.12599
Pde1c	-1.64889	0.00135977	6.82464	5.4606	5.28663	33.239
Islr2	-1.65297	5.97106e-05	1.28464	0.395695	2.50419	2.78014
Tnfrsf22	-1.65696	5.57563e-20	4.25536	4.11523	13.9678	12.4289
Nod2	-1.66367	0.000160633	0.481739	0.316556	1.05733	1.47184
Igsf9b	-1.67041	1.47889e-11	1.76638	1.93891	5.62052	6.17355
Insrr	-1.67387	2.3585e-05	0.481739	0.593543	1.83641	1.59449
Glt8d2	-1.67588	3.83467e-08	0.963479	1.62235	4.17366	4.08844
Adora2b	-1.68464	5.74935e-08	0.883189	1.30579	3.56152	3.47518
Hoxa2	-1.69476	2.73425e-78	37.0538	44.674	128.549	136.022
Hist3h2ba	-1.69508	4.38686e-09	1.20435	2.09719	5.62052	5.06967
Lox	-1.69664	1.79424e-19	3.97435	4.19437	11.9645	14.514
Pthlh	-1.7083	7.90827e-05	0.361305	0.435265	1.33557	1.26742
Ntn1	-1.70875	2.92934e-31	16.4594	11.3169	45.5763	45.2182
Dcc	-1.71817	9.36671e-10	1.40507	1.26623	4.61885	4.17021
Vgll3	-1.72042	6.11723e-14	2.04739	2.7303	8.18036	7.56362
Mab21l2	-1.72055	3.53477e-99	77.7206	88.4379	263.775	283.82
Ptprv	-1.72306	1.3051e-06	0.602174	0.791391	2.3929	2.20776
Rarg	-1.72945	1.08734e-101	70.9361	78.7829	236.118	260.352
Hist1h4i	-1.73617	5.04476e-06	0.602174	0.791391	1.78076	2.86191
Slc7a11	-1.73699	1.81523e-33	6.50348	7.32036	22.2038	23.8765
Pmel	-1.7381	1.04754e-06	0.883189	0.633113	2.11465	2.94368
Lrig3	-1.73968	8.71238e-124	48.8965	47.8	156.651	166.277
2610005L07Rik	-1.74144	2.53637e-36	183.864	140.907	608.074	477.857
Tuba1c	-1.74378	2.58852e-81	26.0541	26.9073	93.6012	83.7722
F13a1	-1.75256	6.36338e-09	1.00362	1.10795	3.39457	3.72048
Hoxd1	-1.75917	9.9459e-08	0.923334	0.751821	2.72679	2.94368
A730020E08Rik	-1.76131	9.13688e-05	0.441594	0.276987	1.16862	1.26742
Fam84a	-1.77381	9.4057e-18	3.2116	4.07566	11.0184	13.9007
Trim29	-1.79686	2.09156e-14	2.24812	3.00728	7.95777	10.3029
Tfap2b	-1.80614	3.25261e-91	23.6855	23.5439	79.6333	85.5302
Sostdc1	-1.81247	1.46128e-37	7.42682	6.68725	23.8177	25.7572
2610305D13Rik	-1.81256	5.62601e-08	2.20797	1.50364	4.4519	8.58573
Btbd11	-1.81295	3.06019e-24	4.53638	4.43179	14.1348	17.3759
Ngf	-1.8144	2.72166e-11	1.28464	1.4245	4.78579	4.74259
Glis1	-1.81527	6.39986e-17	3.29189	3.40298	9.90547	13.6554
Cdh15	-1.8314	2.05954e-15	2.16783	1.93891	7.62388	6.99124
Psd2	-1.83243	6.7742e-12	1.84667	1.4245	5.23098	6.41885
Aim1	-1.83544	3.3498e-28	4.33565	4.31308	15.2478	15.6178
Ccdc177	-1.83741	1.40462e-07	0.642319	0.83096	2.89373	2.3713
Wnt7b	-1.84572	7.51654e-32	5.01812	5.10447	17.8632	18.5206
Pianp	-1.85275	1.30483e-10	2.60942	2.53245	6.5109	12.0609
Fggy	-1.85277	0.000137514	2.04739	0.395695	3.67282	5.15144
Ngfr	-1.85405	9.56185e-56	16.058	19.5474	68.7818	59.9366
Tmem132b	-1.85453	3.44641e-05	0.24087	0.553974	1.27992	1.59449
Nbl1	-1.85607	3.06802e-29	6.46334	5.26275	19.3101	23.1406
Pbld1	-1.85981	4.88171e-07	0.802899	1.62235	3.28328	5.5194
Sema4a	-1.8655	2.58221e-12	1.6058	1.38493	5.78747	5.11055
Camkv	-1.86804	6.11214e-24	3.73348	3.75911	12.6323	14.7184
Lpar1	-1.87428	1.91584e-149	55.8818	56.5449	199.946	212.231
Zfp781	-1.88344	2.32063e-07	0.642319	0.593543	2.3929	2.16687
Mpeg1	-1.88668	1.68642e-06	1.88681	0.633113	3.83976	5.47851
Nos2	-1.8945	1.70352e-09	0.883189	1.14752	3.33892	4.2111
Gm715	-1.89664	3.74635e-06	0.722609	0.316556	1.94771	1.92157
Abhd15	-1.91355	1.76504e-06	0.361305	0.672682	1.89206	2.00334
Hoxaas2	-1.91704	3.71758e-43	7.98885	6.8851	26.4888	29.6821
Mab21l1	-1.93301	1.88578e-111	24.9702	23.2273	93.156	90.8861
St6gal2	-1.9382	3.74161e-22	2.68971	2.92815	11.1854	10.3438
Pnmal1	-1.93943	5.09533e-05	0.40145	0.197848	1.11297	1.18565
Sstr4	-1.93946	4.59193e-06	0.32116	0.514404	1.44687	1.75803
Barx1	-1.94536	4.896e-98	19.6309	20.6949	74.8475	80.4605
Fbln5	-1.96352	1.43856e-46	6.94508	6.52897	26.7114	25.839
Ahcy	-1.974	6.82162e-157	41.1084	43.8035	164.442	169.139
Krt14	-1.98971	1.21012e-06	0.923334	0.316556	2.22595	2.69837
2310034O05Rik	-1.99092	8.20624e-08	0.521884	0.593543	2.22595	2.20776
Apcdd1	-1.99722	5.42988e-86	18.5068	17.8854	68.0584	77.2307
Zfp703	-2.00091	3.66014e-136	81.6548	89.8228	329.83	356.512
Morf4l1-ps1	-2.00114	4.05268e-29	3.5729	3.95695	15.9155	14.2278
Kbtbd11	-2.00246	1.9475e-26	3.85392	4.62964	14.8582	19.1339
Zfp433	-2.00504	1.33407e-05	0.361305	0.276987	1.33557	1.22653
Fbxo41	-2.0159	1.3957e-13	1.44522	1.18709	5.45358	5.19232
Mn1	-2.01989	7.08538e-124	28.7438	27.1051	108.014	118.483
Negr1	-2.02578	2.25365e-11	0.843044	1.26623	4.17366	4.41552
Sema5a	-2.04178	9.18641e-131	46.3273	40.7566	170.953	187.619
Dlx2	-2.04738	3.7116e-179	48.5754	51.4008	206.791	206.466
Zfp750	-2.05275	4.04881e-14	1.28464	1.26623	5.06403	5.5194
Tuba1b	-2.05988	5.80016e-81	152.069	159.228	712.081	585.874
Arg2	-2.06407	1.17844e-10	1.1642	0.87053	3.56152	4.94701
Gm9833	-2.08206	1.12445e-05	0.441594	0.197848	1.11297	1.59449
Lhx8	-2.0862	6.14567e-42	6.70421	5.30232	24.0403	26.9428
Lmx1b	-2.09112	7.97933e-07	0.481739	0.316556	1.72511	1.67626
Trpm6	-2.09352	1.05291e-15	2.20797	1.26623	7.34563	7.48185
Axin2	-2.09386	5.54071e-165	35.5684	36.7205	150.085	158.509
Figf	-2.09484	5.40834e-19	2.72986	1.97848	11.241	8.87192
Sytl1	-2.09561	3.62829e-06	0.32116	0.316556	1.33557	1.39007
Vstm2b	-2.10114	1.80884e-18	2.00725	2.3346	7.95777	10.6708
Mertk	-2.10578	2.16e-65	10.1968	8.7053	40.0671	41.2933
H2-T10	-2.10901	4.57636e-21	2.04739	2.69073	9.23769	11.2023
Gm6682	-2.14216	6.60383e-06	0.843044	0.751821	1.72511	5.31497
Wnt9b	-2.1577	3.57816e-52	6.58377	8.82401	33.8344	34.9153
Col23a1	-2.15845	2.9248e-186	48.1338	44.7531	203.062	211.618
Omd	-2.16856	3.18909e-21	1.84667	1.89934	7.84647	8.99457
Cacna1g	-2.17824	1.22961e-114	33.9225	35.3356	142.238	171.224
Fzd10	-2.19051	6.11458e-62	6.7845	7.32036	32.9441	31.4401
Meox2	-2.19276	3.76587e-20	1.64594	1.78063	8.34731	7.31831
Lrrn1	-2.19555	2.839e-101	27.9409	21.605	113.579	113.372
Tmem132c	-2.20305	2.21683e-192	51.6264	52.1131	229.217	248.455
Gm4737	-2.2219	8.0319e-54	12.6858	14.3637	72.3434	53.8448
AI314278	-2.22612	6.10781e-10	0.481739	0.791391	2.72679	3.22987
Adgrb1	-2.26039	8.14983e-25	2.77	1.89934	11.7419	10.6299
Sertm1	-2.28302	2.14694e-17	1.48536	1.06838	6.01006	6.41885
Dlx6os2	-2.28596	2.86825e-06	0.200725	0.474834	1.16862	2.12599
Pcdh19	-2.29667	2.64897e-94	10.0764	10.4859	49.4717	51.5553
Chrnd	-2.30406	5.57019e-07	0.24087	0.356126	1.55816	1.39007
Ccdc85a	-2.30412	1.73164e-15	1.20435	2.01805	6.5109	9.40342
Col17a1	-2.30459	2.52993e-11	0.883189	0.633113	3.11633	4.37463
Bmpr1b	-2.33137	8.08149e-98	11.1202	12.781	57.819	62.4714
Rhov	-2.35773	3.67989e-07	0.32116	0.237417	1.39122	1.47184
Nkd2	-2.36583	1.2097e-122	13.4486	13.2162	67.6132	69.8306
Mcf2	-2.38488	2.08483e-06	0.200725	0.276987	1.39122	1.10388
Ntrk1	-2.39181	3.77612e-07	0.200725	0.435265	1.94771	1.39007
Calb2	-2.39576	5.53029e-06	0.481739	0.0791391	1.72511	1.22653
Zfhx4	-2.39692	7.39855e-149	77.0382	64.4983	359.658	385.785
Dclk1	-2.42914	1.12395e-99	15.9777	12.4644	73.4563	79.7246
Abca9	-2.45745	1.49098e-09	0.32116	0.514404	2.50419	2.08511
Zic2	-2.45791	2.9435e-09	0.481739	0.316556	1.89206	2.49395
Acsbg1	-2.47062	5.14691e-10	0.361305	0.514404	2.11465	2.73926
Runx1	-2.47537	2.98309e-42	2.97073	3.91738	17.8632	20.4422
Barx2	-2.47674	7.53155e-17	0.762754	1.06838	5.28663	4.90613
Dpyd	-2.47938	1.37661e-14	0.642319	0.791391	3.78411	4.2111
Dlx5	-2.49446	1.45294e-180	27.7	32.4075	163.607	175.108
Tnfaip6	-2.50145	1.12284e-47	3.45247	3.08642	17.9745	19.0521
Gstp1	-2.51763	1.13752e-74	6.42319	8.74487	43.6843	43.1739
D430041D05Rik	-2.52124	5.60271e-71	5.1787	4.82748	28.047	29.3959
Zfp819	-2.5228	1.63403e-06	0.16058	0.237417	1.22427	1.06299
Dlx6	-2.52683	9.91143e-65	6.86479	8.78444	40.5123	49.6746
Ebf1	-2.56688	2.58384e-92	12.0836	8.86358	62.3822	61.7355
Ebf2	-2.59606	9.01885e-157	13.4486	13.2954	83.6957	78.0075
Npffr2	-2.60712	2.3992e-07	0.120435	0.395695	1.83641	1.3083
Lypd1	-2.61961	3.05545e-63	4.93783	6.92467	33.7788	39.1264
Tagap	-2.62758	6.99691e-26	1.40507	1.26623	8.9038	7.6045
Foxd1	-2.63478	5.06872e-50	3.05102	3.6404	19.0319	22.5273
Gsc	-2.64416	1.29797e-42	3.01087	3.12599	16.6946	21.6687
Snx31	-2.6467	4.99942e-17	0.762754	0.633113	4.28495	4.4564
Gm9199	-2.67199	1.47867e-18	0.682464	0.949669	4.84144	5.56028
Dennd1c	-2.70646	4.32296e-14	0.441594	0.751821	4.39625	3.39341
Dlx1	-2.71317	7.97726e-193	15.3354	17.8459	107.569	110.02
Lhx2	-2.74033	1.07678e-55	2.97073	3.00728	18.8093	21.1372
Ttc30a2	-2.76009	1.35485e-11	0.40145	0.395695	2.1703	3.22987
Bnc2	-2.78182	2.61368e-169	11.1603	12.3853	79.2994	82.6274
Wnt10a	-2.78616	1.78777e-07	0.24087	0.118709	1.33557	1.14476
Pax7	-2.79218	1.68787e-09	0.200725	0.316556	1.94771	1.63538
Nr2f1	-2.82444	1.46947e-197	50.6629	56.9801	354.204	408.272
Fez1	-2.8503	4.35961e-31	2.52913	1.22666	13.6339	13.451
Col6a3	-2.85072	5.25953e-70	9.9158	7.75563	53.9236	73.5511
Aldh1l1	-2.86362	1.66183e-08	0.120435	0.276987	1.50252	1.39007
Grik1	-2.91237	1.06692e-16	0.722609	0.356126	3.95106	4.17021
Trp73	-2.9322	1.25527e-08	0.120435	0.276987	1.72511	1.3083
Cox7c	-2.98747	3.25959e-172	9.31363	8.98228	70.8965	74.2052
Shisa3	-3.0128	3.72497e-46	1.76638	2.76987	16.4164	20.1969
Brinp3	-3.0315	5.29093e-09	0.281015	0.0791391	1.39122	1.55361
Gdf5	-3.04297	1.62122e-14	0.281015	0.395695	2.83809	2.73926
Cbr2	-3.04698	4.98973e-08	0.0802899	0.316556	1.11297	2.16687
Dlx1as	-3.06142	7.94129e-196	19.3499	21.2093	153.869	184.716
Dlx6os1	-3.0781	8.72362e-168	10.518	11.396	85.1426	99.9215
Gm8801	-3.11756	2.288e-28	1.1642	0.672682	7.23434	8.70838
2610316D01Rik	-3.12357	7.81619e-16	0.361305	0.316556	3.00503	2.90279
Mfap1b	-3.12515	1.88464e-22	0.682464	0.514404	4.84144	5.60117
Xlr3b	-3.13086	2.02445e-09	0.40145	0.316556	1.66946	4.61994
Enpp2	-3.15396	4.15918e-161	6.58377	8.19089	65.276	66.2328
Tlr1	-3.16489	3.14122e-16	0.762754	0.197848	4.11801	4.49729
Umodl1	-3.17369	8.20639e-09	0.24087	0.118709	2.059	1.18565
Lypd3	-3.22315	6.30472e-10	0.040145	0.316556	1.61381	1.71715
Kremen2	-3.22427	4.66546e-22	0.441594	1.22666	6.67785	8.9128
AI606473	-3.28058	1.79283e-26	0.762754	0.514404	5.78747	6.62328
Osr2	-3.37554	1.07453e-21	0.32116	0.712252	4.67449	6.05089
Rnaset2b	-3.37998	5.55756e-25	0.562029	0.435265	5.23098	5.15144
Nr5a2	-3.45655	6.75715e-41	0.722609	1.02881	9.90547	9.32165
Dynlt1b	-3.50527	1.3063e-37	0.762754	0.910099	10.5733	8.42219
Agtr2	-3.52958	1.6186e-09	0.040145	0.197848	1.11297	1.63538
Krt5	-3.56073	3.71841e-49	1.92696	1.46407	16.1381	23.8765
Rag1	-3.60517	5.93386e-17	0.481739	0.0791391	3.22763	3.59783
C130021I20Rik	-3.70495	5.36062e-33	0.602174	0.474834	6.3996	7.64539
Wfikkn2	-3.769	9.96849e-28	0.361305	0.593543	5.45358	7.56362
Col8a2	-3.8352	1.22141e-76	2.08754	4.35265	41.9591	49.9608
Gjb2	-3.88128	3.8154e-165	3.17145	3.16556	44.8529	48.5298
2700069I18Rik	-3.8989	9.25277e-13	0.200725	0.0791391	1.55816	2.6166
Cxcl14	-3.90699	1.22522e-195	3.65319	4.51093	59.099	63.3709
Smoc1	-3.92131	0	8.14942	8.15132	121.37	125.597
Gm12070	-3.94301	3.16223e-194	3.61305	4.5505	65.4986	60.0592
Pcdh10	-3.95283	1.50216e-221	5.49986	5.38146	77.5743	90.9269
Cyp26a1	-4.0458	1.04059e-95	1.1642	2.61159	31.3302	31.0313
Dlx3	-4.16542	5.78244e-277	10.9997	14.8386	214.693	248.945
Gm5643	-4.53672	6.54378e-21	0.16058	0.118709	3.78411	2.69837
Foxe3	-4.62879	2.69694e-12	0	0.118709	1.66946	1.26742
Emx2os	-4.63045	2.78256e-64	1.04377	0.435265	15.4147	21.219
Tbx15	-4.63938	6.85633e-98	0.562029	1.02881	19.5327	20.1151
Gm12338	-4.70462	4.65142e-20	0.16058	0.0791391	2.44854	3.80225
BC049730	-4.72482	1.62939e-24	0.24087	0.197848	7.51258	4.08844
Nr1h5	-4.75321	1.16615e-18	1.24449	1.30579	12.521	56.257
Trpm1	-4.83053	5.856e-43	0.361305	0.197848	6.95609	8.95369
Cyp26c1	-4.88497	1.16963e-27	0	0.553974	10.0724	6.2962
Rpl31-ps12	-4.94056	9.6872e-12	0.0802899	0	1.27992	1.18565
Gm8994	-4.96802	7.43756e-12	0	0.0791391	1.16862	1.3083
E330013P04Rik	-4.987	8.24335e-85	0.281015	0.83096	16.4164	18.8477
Wnt10b	-5.01799	5.77494e-20	0.120435	0.0395695	2.2816	2.90279
Pkp1	-5.16748	2.44311e-18	0.0802899	0.0395695	2.059	2.24864
Gjb6	-5.18401	1.70162e-30	0.120435	0.118709	3.95106	4.74259
D030045P18Rik	-5.21711	2.81145e-40	0.040145	0.356126	6.3996	8.34042
Dct	-5.39884	1.17638e-14	0	0.0791391	1.33557	2.00334
Hmx1	-5.54546	3.80779e-139	0.722609	0.435265	25.3758	28.7009
Pou3f4	-5.72363	5.87046e-126	0.562029	0.316556	21.8143	24.6124
Dlx4	-5.76727	5.93304e-81	0.120435	0.356126	13.0775	12.8786
2900092D14Rik	-6.15002	4.15918e-161	0.281015	0.514404	27.2122	29.2732
Wnt16	-6.19012	9.42157e-15	0	0.0395695	1.33557	1.55361
Sim2	-6.35528	4.68512e-149	0.24087	0.633113	30.9963	40.5573
A730090H04Rik	-6.44377	1.74771e-61	0	0.237417	9.0151	11.6521
Emx2	-7.2619	0	0.521884	0.83096	98.5539	109.08
Col28a1	-7.32122	1.1321e-17	0	0	1.44687	1.71715
Pantr1	-7.57692	1.15386e-56	0	0.0791391	7.17869	7.93158
Pou3f3	-7.61413	0	0.281015	0.672682	88.4815	98.3679
Gm6756	-8.19381	2.53916e-28	0	0	2.72679	3.06633
3110099E03Rik	-8.75267	0	0.120435	0.276987	85.8104	85.612
Rpl14-ps1	-9.21528	7.24362e-50	0	0	5.95441	5.80559

## Sheet: DE_Genes_E11.5
track_id	LogFC	qvalue	CPM:PBA_Rep1	CPM:PBA_Rep2	CPM:BA2_Rep1	CPM:BA2_Rep2
Myl2	16.4589	1.03082e-256	534.191	879.808	0	0
Gata4	12.7257	0	104.501	108.147	0.0313941	0
Myl7	10.8497	0	282.321	289.483	0.125576	0.184284
Pln	10.7358	3.00101e-291	79.2184	106.415	0.0627881	0.0460711
Mybpc3	10.5933	0	250.971	273.082	0.0627881	0.276426
Tbx20	10.145	0	165.404	171.134	0.251152	0.0460711
Mhrt	9.92356	1.85562e-75	6.96673	8.27756	0	0
Hspb7	9.8681	0	154.335	178.295	0.125576	0.230355
E030019B13Rik	9.77343	1.12914e-73	6.46108	7.27655	0	0
Upk3b	9.76164	1.36177e-299	51.183	43.3128	0.0627881	0.0460711
Csrp3	9.73184	0	53.7674	63.7564	0	0.138213
Nppb	9.35573	1.41394e-56	4.66321	5.62104	0	0
Gm12018	9.34223	8.42215e-59	5.33741	4.85103	0	0
Ankrd1	9.22328	5.60728e-278	135.739	207.131	0.251152	0.322498
Lmod2	8.92904	5.99398e-128	16.237	21.5216	0.0313941	0.0460711
Vmn1r65	8.83452	1.18329e-32	2.58443	4.58153	0	0
Myl3	8.78187	0	169.954	199.547	0.470911	0.368569
Myh6	8.61062	0	410.419	457.037	1.0674	1.15178
Mir1905	8.59092	1.58264e-50	4.94413	7.16105	0.0313941	0
1010001N08Rik	8.46433	3.02155e-77	8.76459	7.50755	0	0.0460711
AA388235	8.29096	2.58936e-27	1.79787	3.11852	0	0
Mir130c	8.27869	4.82906e-29	1.91023	2.96452	0	0
Slc47a1	8.22408	2.85454e-52	4.3823	5.00503	0.0313941	0
Slc6a18	8.10927	1.15058e-25	2.64061	1.69401	0	0
Il5ra	8.07566	2.42953e-29	2.07878	2.15601	0	0
Snord34	8.06747	1.24582e-28	2.24733	1.96351	0	0
Myh7	8.02366	8.6576e-236	1136.42	1216.57	4.80329	4.23854
Nppa	8.01096	1.17007e-153	18.5967	17.0556	0	0.138213
Lsmem1	7.99061	1.15547e-27	1.79787	2.19451	0	0
Cdh16	7.86661	5.92754e-26	1.85405	1.80951	0	0
1700007J10Rik	7.81045	5.64701e-112	12.8098	11.6271	0.0627881	0.0460711
Fsd2	7.80625	9.17631e-136	20.1698	28.1052	0.0313941	0.184284
Bmp10	7.75371	1.11401e-21	2.07878	1.30901	0	0
Gata5	7.74563	1.26618e-289	36.0697	34.4577	0.282547	0.0460711
Gm20362	7.71108	2.30082e-53	4.49466	5.15903	0	0.0460711
Krt79	7.59411	1.63623e-21	1.6855	1.34751	0	0
Myl4	7.59084	0	275.691	302.651	1.66389	1.33606
Gm15350	7.45225	7.90468e-33	3.0339	2.46402	0.0313941	0
Mir703	7.38233	1.81564e-19	1.3484	1.27051	0	0
Btbd16	7.37082	4.11897e-19	1.40458	1.19351	0	0
9930111H07Rik	7.3446	7.38926e-19	1.0113	1.54001	0	0
Eef1a2	7.26113	2.01672e-120	23.1475	36.2672	0.15697	0.230355
Mov10l1	7.24659	3.71902e-40	3.14626	3.85003	0	0.0460711
Mir762	7.23839	1.1344e-17	1.29222	1.07801	0	0
Mlip	7.23094	2.98763e-55	5.16886	6.46804	0.0313941	0.0460711
1700095B10Rik	7.19271	1.9248e-17	1.17985	1.11651	0	0
Snord32a	7.17957	4.27586e-17	1.23603	1.03951	0	0
Adprhl1	7.1715	6.34369e-50	6.62963	11.4731	0.125576	0
Trdn	7.06758	1.23545e-64	7.02291	9.54806	0.0313941	0.0921421
Cox7a1	7.05928	4.57229e-28	2.75298	5.62104	0.0627881	0
Abra	6.91259	1.14233e-24	1.74168	2.04051	0.0313941	0
Nkx2-1	6.90984	1.5881e-129	14.4391	15.5156	0.15697	0.0921421
Lrrc10	6.82548	4.29966e-41	4.21375	6.46804	0.0941822	0
Mybphl	6.70309	7.86178e-37	3.25863	4.81253	0.0313941	0.0460711
Oas3	6.70139	9.85173e-22	1.57313	1.69401	0.0313941	0
Cnn1	6.54074	2.01497e-253	81.8029	107.839	1.16158	0.87535
Xirp1	6.52171	5.41445e-270	45.6208	54.4009	0.627881	0.460711
Cox6a2	6.50649	9.0657e-79	12.6412	19.9046	0.219758	0.138213
Kcne1	6.4254	3.50007e-71	8.87696	12.3586	0.0627881	0.184284
Stmn1-rs1	6.39406	3.82618e-44	5.11268	4.04253	0.0627881	0.0460711
Smpx	6.34127	1.06503e-114	17.8663	24.9097	0.251152	0.276426
AU023762	6.25289	2.03447e-16	1.12367	1.27051	0.0313941	0
Ldb3	6.21913	3.11263e-249	69.6673	87.3956	0.910428	1.19785
Gata5os	6.20573	6.68521e-16	1.12367	1.19351	0.0313941	0
Cav3	6.16652	2.25897e-57	7.41619	5.96754	0.0941822	0.0921421
Gm5523	6.12033	4.74158e-15	1.06748	1.11651	0.0313941	0
Marcksl1-ps4	6.09988	1.50053e-18	1.96642	1.19351	0	0.0460711
Tnnt2	6.05455	0	347.943	471.667	5.65093	6.68031
Klhl38	6.01077	1.33261e-24	1.85405	2.19451	0.0627881	0
Sh3bgr	5.97692	2.50563e-240	47.1378	58.4819	0.84764	0.829279
Ccdc144b	5.93386	1.33753e-23	1.79787	2.04051	0.0627881	0
Ctnna3	5.92326	1.63781e-40	3.65191	4.73553	0	0.138213
Tesc	5.88248	2.42183e-17	2.47206	1.23201	0.0627881	0
Gm7609	5.88123	2.15494e-53	5.16886	5.81354	0.0941822	0.0921421
Asb12	5.83867	1.486e-17	1.40458	1.23201	0	0.0460711
Gm8580	5.83007	3.05662e-105	16.4617	13.6676	0.345335	0.184284
Tnnc1	5.82428	0	178.607	201.202	3.89286	2.81034
Tcap	5.80499	3.30885e-52	6.12398	8.62406	0.125576	0.138213
4930504C09Rik	5.77225	5.77204e-16	1.51695	1.00101	0	0.0460711
Tigit	5.75639	2.28789e-29	2.24733	2.73352	0	0.0921421
Gata6	5.751	0	88.9381	87.0491	1.97783	1.28999
Cmah	5.72087	0	305.131	248.173	5.05444	5.43639
A330032B11Rik	5.71898	1.1914e-49	4.66321	5.04353	0	0.184284
Casq1	5.67884	5.38138e-162	40.3958	56.5569	0.879034	1.01356
2700070H01Rik	5.66544	2.3897e-30	3.65191	2.61802	0.0313941	0.0921421
Iigp1	5.66431	3.8294e-245	38.1485	42.9663	0.816246	0.783208
G630064G18Rik	5.62414	2.32043e-23	1.74168	2.07901	0.0313941	0.0460711
C130080G10Rik	5.62411	1.37994e-26	2.13497	3.23402	0.0627881	0.0460711
Clca3a1	5.59656	7.97904e-64	8.53986	11.8196	0.282547	0.138213
Lppr5	5.58042	1.02971e-56	6.0678	5.85204	0.15697	0.0921421
Cd163	5.5786	4.76264e-15	1.12367	1.07801	0	0.0460711
Rrad	5.57648	1.90298e-155	25.9005	33.3412	0.596487	0.644995
Hoxb5	5.53786	6.52253e-64	6.62963	7.08405	0.15697	0.138213
Tmem151a	5.49778	3.70106e-59	6.46108	6.12154	0.0941822	0.184284
Tnni3k	5.48947	1.94339e-16	1.0113	1.80951	0.0627881	0
Asb2	5.46546	3.99998e-265	43.4297	49.1648	1.036	1.05963
Gm20187	5.43821	1.03851e-20	1.74168	1.61701	0.0313941	0.0460711
Colec10	5.41277	1.06532e-42	5.3936	8.43156	0.0941822	0.230355
4930549G23Rik	5.38348	4.04745e-53	5.50596	5.50554	0.125576	0.138213
Rdh18-ps	5.38233	2.39144e-16	1.3484	1.27051	0.0627881	0
Myocd	5.27855	2.26717e-86	15.7313	22.9462	0.627881	0.368569
Hoxa5	5.26606	8.90277e-62	7.69711	9.70207	0.313941	0.138213
Scpep1os	5.24306	4.29692e-29	2.80916	2.50252	0.0941822	0.0460711
Kcnj5	5.23196	2.50797e-125	18.4281	22.2532	0.345335	0.737137
Tnni1	5.23132	0	168.775	211.944	4.92887	5.20603
Popdc2	5.20919	1.79851e-161	44.3848	60.4839	1.13019	1.70463
4930511M06Rik	5.17617	8.57636e-79	9.71971	9.35556	0.251152	0.276426
Cd22	5.15086	1.00518e-21	2.13497	1.73251	0.0627881	0.0460711
Ryr2	5.14254	6.19624e-181	47.2501	60.5609	1.94643	1.10571
Coro6	4.98259	5.74974e-66	7.64093	8.04655	0.219758	0.276426
Tnni3	4.87922	1.57236e-146	43.3735	60.7534	1.69528	1.84284
Atp1b1	4.87282	0	140.402	167.515	5.90208	4.60711
Mical2	4.87265	0	135.851	152.846	4.7405	5.11389
Fbxo40	4.86889	2.70181e-37	4.7194	3.96553	0.251152	0.0460711
Cfi	4.85666	1.61987e-50	6.12398	5.58254	0.219758	0.184284
Tbx5	4.82895	3.64285e-212	34.2156	38.6158	1.31855	1.24392
Hand1	4.81358	1.57378e-291	51.1268	49.5498	1.50691	2.0732
Klhl30	4.77675	4.23407e-119	16.5179	17.0556	0.533699	0.691066
A630075F10Rik	4.76916	1.71771e-18	1.46077	1.96351	0.125576	0
Rem1	4.73947	5.61008e-52	5.78688	6.23704	0.219758	0.230355
Aldh1a1	4.69911	8.57844e-51	8.09039	6.42954	0.282547	0.276426
A530016L24Rik	4.67486	1.33522e-53	6.85436	8.27756	0.408123	0.184284
Apobec2	4.66271	9.63439e-87	22.1362	34.4962	1.13019	1.10571
Actn2	4.65263	0	214.789	213.407	9.60658	7.41744
Hopx	4.60501	1.19693e-50	7.02291	9.58656	0.313941	0.368569
Hoxa4	4.60104	7.18366e-58	11.5738	18.2491	0.722063	0.506782
Adtrp	4.58838	2.57846e-30	3.14626	4.00403	0.251152	0.0460711
Cryab	4.58253	1.05073e-230	54.7787	63.2944	2.76268	2.16534
Rgs5	4.56577	6.00033e-210	33.1481	33.1872	1.69528	1.10571
Nkx2-5	4.56556	3.60441e-174	29.0468	33.7647	1.22437	1.4282
Lrrn4	4.55656	2.01031e-99	14.102	15.5541	0.753457	0.506782
Wt1	4.53949	1.30177e-128	23.2037	20.1741	1.036	0.829279
Hoxb4	4.5364	1.58551e-154	24.0464	25.7952	1.31855	0.829279
Tnfsf10	4.52276	3.24153e-32	4.15756	3.34952	0.188364	0.138213
Lrrc2	4.51833	5.59313e-27	3.42718	2.61802	0.125576	0.138213
Hspb2	4.50961	1.10523e-60	9.77589	13.5906	0.565093	0.460711
Mb	4.47041	7.35849e-44	6.23635	8.89356	0.313941	0.368569
Pdlim3	4.44526	0	164.842	181.644	7.56597	8.33886
Obscn	4.43386	1.37073e-226	40.6767	43.0818	1.66389	2.21141
Pnpla1	4.41534	1.82629e-23	2.0226	2.57952	0.0313941	0.184284
2310039L15Rik	4.37294	1.1218e-45	5.61833	5.31304	0.251152	0.276426
Tmem45b	4.36113	3.25434e-14	1.46077	1.07801	0.0313941	0.0921421
Crhr2	4.30855	4.18929e-15	1.12367	1.65551	0.0941822	0.0460711
Tagln	4.3056	5.98956e-121	226.812	230.655	15.1633	7.9703
Igfbp7	4.30058	4.36304e-105	16.4617	18.4801	1.036	0.737137
Calb2	4.27274	1.62941e-13	1.3484	1.03951	0.0313941	0.0921421
Papss2	4.25929	1.05295e-200	42.6993	49.5498	2.60571	2.21141
Fabp3	4.23582	7.11183e-114	32.5863	45.2378	2.1034	2.02713
Gm5607	4.23512	6.12299e-26	2.47206	2.77202	0.0941822	0.184284
Rab20	4.20094	1.26762e-14	1.3484	1.19351	0	0.138213
Pygm	4.19464	9.28481e-217	51.5763	58.9824	2.95104	3.08676
Akr1cl	4.18015	6.10205e-17	1.57313	1.50151	0.0313941	0.138213
Gjc3	4.17053	6.02273e-29	2.97771	3.69603	0.0941822	0.276426
A330069E16Rik	4.16381	6.57927e-31	6.12398	4.15803	0.251152	0.322498
Atp1a2	4.13789	8.29038e-117	22.8104	28.5672	1.44413	1.47427
Rdh1	4.07957	6.7988e-16	1.40458	1.46301	0.0313941	0.138213
Trim55	4.07928	9.35932e-101	30.8446	41.2723	2.69989	1.56642
Ovol3	4.06034	3.69227e-22	2.52825	2.11751	0.0941822	0.184284
Hotairm1	4.05589	2.96655e-20	1.91023	2.23302	0.15697	0.0921421
Jph2	4.05531	9.68055e-213	57.3631	63.8334	3.32777	3.96211
Gm20752	4.0528	2.97576e-48	6.0678	6.54504	0.345335	0.41464
1700003M07Rik	4.0062	9.97928e-21	1.96642	2.54102	0.188364	0.0921421
E330020D12Rik	4.00243	2.6901e-21	3.42718	2.31002	0.219758	0.138213
Hey2	4.00208	5.313e-99	32.5863	41.5418	3.01383	1.61249
Acta1	3.99979	4.25634e-181	62.1949	68.6845	4.7719	3.40926
5430431A17Rik	3.99975	1.82087e-190	41.3509	37.6533	2.54292	2.3957
Ppp1r14c	3.98273	3.22857e-108	17.6977	19.4041	1.28716	1.05963
4930533N22Rik	3.98146	1.10151e-20	2.80916	2.11751	0.219758	0.0921421
Prdm6	3.9717	2.6231e-112	22.979	23.9857	2.07201	0.921421
Wt1os	3.97099	2.49371e-13	1.23603	1.19351	0.0627881	0.0921421
AY512931	3.95642	3.61027e-32	4.0452	3.65752	0.219758	0.276426
Rxfp1	3.95491	1.82895e-53	7.86566	9.47106	0.565093	0.552853
Kcnmb1	3.95303	6.19576e-23	2.24733	2.81052	0.188364	0.138213
Gal	3.94335	6.51684e-18	1.57313	2.00201	0.0941822	0.138213
Mmp23	3.93839	6.75569e-83	13.8211	13.0131	0.690669	1.05963
E330023G01Rik	3.9343	6.25304e-24	2.75298	2.46402	0.15697	0.184284
Actc1	3.9305	7.57651e-58	1188.5	1527.88	93.4287	84.7247
Syt15	3.91758	1.39622e-24	2.75298	2.65652	0.219758	0.138213
A330049N07Rik	3.88664	8.03689e-25	4.21375	7.73855	0.439517	0.368569
Rgs6	3.86832	2.65952e-33	4.15756	5.35154	0.282547	0.368569
Gm9159	3.84793	2.45309e-61	9.66353	9.93307	0.439517	0.921421
Bmx	3.84481	1.20038e-49	8.31513	8.04655	0.816246	0.322498
Gpr22	3.81776	2.2004e-13	1.57313	3.50352	0.313941	0.0460711
Rnf207	3.79873	2.41265e-41	5.50596	6.35254	0.345335	0.506782
Ddo	3.78759	1.01087e-12	1.29222	1.30901	0.188364	0
4930473A02Rik	3.77443	4.57345e-24	2.92153	2.57952	0.125576	0.276426
Kcng2	3.76274	3.28032e-34	4.26993	4.96653	0.219758	0.460711
Hspb3	3.7373	2.9929e-24	2.58443	3.19552	0.15697	0.276426
Actg2	3.71455	1.01906e-47	14.72	20.0971	1.91504	0.737137
Foxa2	3.70151	5.48073e-36	6.23635	9.12456	0.627881	0.552853
Ctsw	3.69711	2.6167e-12	1.51695	1.11651	0.15697	0.0460711
Myoz2	3.69321	1.01311e-45	7.80948	10.2796	0.753457	0.644995
Crip1	3.67763	3.77833e-79	13.3716	13.2826	1.16158	0.921421
4930512M02Rik	3.67356	2.27666e-24	3.14626	2.81052	0.282547	0.184284
Trim63	3.66655	1.70053e-75	14.3267	17.4406	1.34994	1.15178
Gm8234	3.6306	9.25119e-28	6.12398	4.27353	0.470911	0.368569
Tmod1	3.59368	5.59796e-140	29.4962	31.6472	1.97783	3.08676
Hapln1	3.59151	6.7407e-273	126.862	149.728	12.1181	10.8267
Gm11149	3.59016	5.037e-13	1.23603	1.38601	0.125576	0.0921421
Scd3	3.58757	1.2175e-21	2.80916	2.42552	0.251152	0.184284
Gkn3	3.57414	4.42606e-19	2.19115	2.27152	0.282547	0.0921421
Prkag3	3.57223	7.31134e-16	1.51695	1.77101	0	0.276426
Gm6402	3.56216	1.59783e-20	2.30351	2.27152	0.15697	0.230355
Lpar3	3.56144	1.25107e-40	6.79818	8.97056	0.690669	0.644995
Lbx1	3.55891	1.01611e-12	1.17985	1.38601	0.125576	0.0921421
Agpat9	3.54006	7.52775e-19	1.96642	2.73352	0.219758	0.184284
Fxyd1	3.5377	1.18863e-68	22.1362	32.2247	2.69989	1.98106
Hoxb1	3.52902	9.75002e-14	1.23603	2.00201	0.188364	0.0921421
Kcnk3	3.52768	2.00515e-77	14.5515	15.6311	1.00461	1.61249
Gja3	3.50058	7.39019e-18	2.47206	2.50252	0.439517	0
Vstm2l	3.49975	1.20636e-19	3.82046	2.50252	0.282547	0.276426
Vmn1r58	3.49218	2.4485e-83	14.9448	14.7841	1.44413	1.19785
Ldlrad2	3.48714	9.74443e-11	1.0113	1.07801	0.0941822	0.0921421
Pgam2	3.47978	5.28694e-193	42.8117	43.3513	3.48474	4.23854
Npas4	3.46837	7.90729e-31	4.0452	4.38903	0.439517	0.322498
Hrc	3.46759	2.44276e-121	29.44	35.3817	3.23359	2.62605
Nrap	3.46354	1.94243e-51	8.59604	10.0871	0.910428	0.783208
9330158H04Rik	3.44441	2.21906e-12	1.57313	1.11651	0.0627881	0.184284
Sfrp5	3.42606	9.9522e-17	3.93283	2.23302	0.251152	0.322498
Tgm2	3.42459	2.66327e-183	69.0493	77.809	6.81251	6.86459
Fendrr	3.41296	8.93608e-176	77.1397	91.4381	8.22524	7.60173
C330024D21Rik	3.40402	2.21085e-30	4.15756	4.04253	0.313941	0.460711
Jsrp1	3.39633	2.8392e-14	1.46077	2.77202	0.125576	0.276426
Plekha2	3.39194	1.35952e-112	22.2486	21.7911	2.26037	1.93499
Alox8	3.39047	3.36704e-14	1.51695	1.57851	0.15697	0.138213
Itgb1bp2	3.38611	8.30719e-50	10.5625	12.0891	1.47552	0.691066
Krt20	3.38226	2.77311e-21	2.80916	2.88752	0.408123	0.138213
Pi16	3.36667	1.95804e-49	8.42749	8.73956	0.973216	0.691066
Sez6l	3.35825	2.04314e-95	21.7991	19.8276	2.35455	1.70463
Chchd10	3.35317	3.05656e-104	31.2379	35.4202	4.08123	2.44177
Slc24a2	3.34017	4.31628e-51	9.71971	8.66256	0.84764	0.967493
Adm	3.30427	5.56758e-15	1.6855	2.92602	0.282547	0.184284
Fgl2	3.30021	3.02543e-25	3.93283	5.69804	0.470911	0.506782
Myo18b	3.28403	1.20751e-151	41.7442	47.1243	5.02305	4.10033
Tecrl	3.27802	2.0476e-32	5.50596	7.43055	0.596487	0.737137
Gm16702	3.27767	9.8636e-69	13.2031	14.9766	1.5697	1.33606
Ramp1	3.27571	1.32939e-20	2.75298	3.73453	0.439517	0.230355
Clu	3.2698	3.08469e-49	88.601	98.0602	12.903	6.44995
Ndufa4l2	3.26524	3.80486e-26	3.7081	4.08103	0.533699	0.276426
Grhl1	3.26419	1.80654e-33	6.23635	8.54706	0.84764	0.691066
Myh7b	3.25912	4.98249e-70	15.5066	19.2886	1.88364	1.7507
Cckar	3.25701	1.88406e-13	1.46077	1.50151	0.125576	0.184284
Platr17	3.25127	5.24241e-13	2.0226	1.38601	0.219758	0.138213
Hmgcs2	3.24886	1.20371e-54	14.8886	11.8581	1.5697	1.24392
Gm16897	3.24288	1.78695e-29	4.26993	5.00503	0.565093	0.41464
1700018A04Rik	3.24089	1.46646e-12	1.40458	1.38601	0.15697	0.138213
Nkx3-2	3.234	1.66294e-45	7.97803	7.66155	0.879034	0.783208
Adra1d	3.2325	8.10623e-12	1.06748	2.00201	0.188364	0.138213
Pkp2	3.22998	5.85076e-103	25.1139	30.4152	3.10801	2.81034
4930412O13Rik	3.22444	2.43163e-91	21.7991	20.3666	2.6685	1.84284
Gna14	3.22164	5.49863e-19	2.80916	3.88853	0.533699	0.184284
Ttn	3.21373	2.94328e-277	473.738	501.581	54.3117	50.8164
Slc15a2	3.21237	1.8539e-54	9.88826	11.1266	1.16158	1.10571
Slc16a12	3.20494	5.83173e-23	3.87665	5.73654	0.627881	0.41464
Capn3	3.20462	7.54216e-16	1.6855	2.31002	0.15697	0.276426
Dhh	3.19635	2.4955e-26	4.7194	6.27554	0.784852	0.41464
Scn7a	3.19444	1.45085e-22	3.31481	4.62003	0.313941	0.552853
Dnase1	3.18877	5.01497e-18	2.6968	3.85003	0.533699	0.184284
Masp1	3.18799	1.5683e-52	15.7875	13.7446	2.1348	1.10571
Gm19434	3.18509	7.41502e-12	1.91023	1.19351	0.15697	0.184284
Gapdhs	3.17599	6.54204e-15	1.79787	2.15601	0.345335	0.0921421
4930414N06Rik	3.17242	2.85295e-12	1.17985	1.46301	0.0627881	0.230355
Smyd1	3.16422	1.08143e-203	97.7027	113.114	11.5844	11.9324
Enpep	3.14167	2.10206e-37	6.57344	7.93105	0.722063	0.921421
Foxf1	3.12637	6.61415e-212	107.31	123.855	14.0331	12.4392
Psmb11	3.12184	3.0708e-14	2.13497	1.65551	0.251152	0.184284
Serpinb6b	3.12052	9.51106e-24	4.94413	6.85305	0.941822	0.41464
Gdf6	3.11218	8.33372e-79	20.7316	21.1366	3.04522	1.79677
Nkx6-2	3.11073	4.10252e-15	1.79787	1.96351	0.251152	0.184284
Gca	3.106	2.15589e-39	6.96673	6.66055	0.753457	0.829279
Hpcal4	3.10338	3.18735e-39	6.85436	6.62204	0.784852	0.783208
Unc45b	3.10292	6.71697e-191	49.1042	47.9713	5.49396	5.80496
Stat4	3.10216	2.5106e-10	1.29222	1.11651	0.188364	0.0921421
Gm4791	3.10194	4.62871e-12	1.17985	1.46301	0.0313941	0.276426
Rpp25	3.09101	2.65451e-19	2.47206	2.54102	0.219758	0.368569
Myh11	3.07732	1.38008e-49	12.1356	14.6686	1.97783	1.19785
Edn1	3.07528	3.94006e-58	12.0794	11.5116	1.6011	1.19785
Stxbp3-ps	3.05852	4.89474e-14	1.51695	2.23302	0.219758	0.230355
Dlg2	3.04631	1.82543e-109	25.6758	26.6037	3.61032	2.71819
Inhba	3.03449	1.74692e-53	10.731	12.6666	1.38134	1.47427
D5Ertd615e	3.03431	1.37354e-35	6.12398	5.96754	0.784852	0.691066
Gm17821	3.02959	3.80641e-179	72.9259	80.504	9.57519	9.21421
Plekhd1	2.99179	1.80716e-29	4.94413	5.81354	0.753457	0.598924
Pfkp	2.9896	4.01563e-195	77.1397	77.27	9.16707	10.2738
Gm16159	2.98581	4.88635e-10	2.07878	1.27051	0.376729	0.0460711
Slc44a5	2.98263	3.19652e-25	4.83176	6.00604	0.910428	0.460711
Cd55	2.98242	2.47396e-87	34.0471	34.6117	5.46257	3.22498
1700030C10Rik	2.98121	1.63892e-16	2.30351	3.23402	0.470911	0.230355
Serpinb1a	2.9784	1.9066e-11	1.57313	1.23201	0.125576	0.230355
Tmem71	2.96812	3.96374e-12	1.23603	2.04051	0.188364	0.230355
Mgp	2.95041	6.79532e-62	14.4953	16.9786	2.22898	1.84284
Scg2	2.94592	4.8512e-10	1.74168	1.00101	0.125576	0.230355
Alpk3	2.94549	1.08681e-130	43.9353	50.8588	6.59275	5.71281
Gipr	2.94305	1.93169e-17	2.58443	2.31002	0.313941	0.322498
Vmn2r-ps129	2.93086	3.77614e-18	2.64061	2.57952	0.408123	0.276426
Mrap	2.93023	1.71914e-13	1.91023	1.61701	0.0941822	0.368569
Myl9	2.92952	2.48324e-250	345.359	401.096	51.0781	46.9004
Chrm2	2.9249	1.80455e-15	2.13497	2.07901	0.0941822	0.460711
Art3	2.90813	3.27869e-23	4.15756	5.08203	0.816246	0.41464
Fam81a	2.90246	2.55697e-49	10.3377	11.8581	1.63249	1.33606
Sost	2.88591	1.95793e-22	6.0678	7.08405	1.31855	0.460711
Prss57	2.8839	2.46066e-39	8.93314	11.5886	1.44413	1.33606
Ppp1r1a	2.88379	2.43468e-54	13.7649	17.4021	2.1034	2.11927
Soat2	2.87568	2.86484e-11	2.07878	1.34751	0.282547	0.184284
Lbp	2.85988	3.561e-120	31.9121	30.5692	3.86147	4.74532
Tnfrsf12a	2.85857	7.5935e-38	10.113	14.0141	1.85225	1.47427
Sntg2	2.8581	1.78062e-10	1.29222	1.42451	0.282547	0.0921421
Hspb1	2.85598	6.59782e-146	75.7351	73.497	11.4902	9.12207
Strip2	2.85268	1.42909e-62	14.102	14.6301	2.1348	1.84284
Kcna4	2.83838	2.95565e-12	1.74168	1.46301	0.125576	0.322498
Eln	2.8334	2.75943e-262	218.778	262.803	34.5335	33.033
Gyg	2.83222	7.60438e-131	163.269	220.221	26.528	27.3201
Psd	2.83136	3.77568e-87	28.5411	24.5632	4.14402	3.31712
Slfn8	2.83095	1.69111e-16	2.47206	2.96452	0.533699	0.230355
Crip2	2.82753	6.83738e-160	149.448	186.572	25.0839	22.2523
Ndrg2	2.81893	2.43424e-130	45.5646	53.0149	6.8753	7.09495
Sdpr	2.81516	2.36868e-112	44.8343	54.0159	7.50318	6.54209
Sstr2	2.81262	1.05548e-18	3.0339	3.04152	0.219758	0.644995
Wdr93	2.80763	2.18477e-10	1.06748	1.42451	0.125576	0.230355
Mylk3	2.80754	1.23216e-128	36.463	38.0383	4.92887	5.71281
Angpt4	2.80346	3.6743e-09	1.12367	1.03951	0.125576	0.184284
Dusp26	2.80202	1.03844e-23	4.55085	3.88853	0.565093	0.644995
Enpp1	2.79663	4.10275e-29	12.4165	12.5126	2.57431	1.01356
Kcns3	2.79214	5.60338e-15	2.13497	3.04152	0.470911	0.276426
Gpx3	2.7897	1.5707e-146	196.922	260.993	34.1567	32.0655
Trim47	2.78908	2.35476e-68	19.1585	17.7101	3.07662	2.25748
B430010I23Rik	2.78631	1.98944e-11	1.3484	1.65551	0.251152	0.184284
Tnfrsf23	2.76986	5.85697e-20	4.21375	3.31102	0.596487	0.506782
Tyr	2.76179	1.03273e-21	3.53955	3.50352	0.439517	0.598924
Slc8a1	2.75821	0	265.691	290.638	42.1936	40.0358
Kcnh3	2.75616	2.40039e-11	2.24733	1.50151	0.0941822	0.460711
Gm7534	2.75043	2.3502e-09	1.17985	1.11651	0.15697	0.184284
4930429F24Rik	2.749	8.20799e-11	1.85405	1.27051	0.188364	0.276426
Ak1	2.73483	7.64795e-147	52.3628	56.6339	7.9427	8.43101
Gm10677	2.73383	7.89384e-16	2.58443	2.38702	0.470911	0.276426
Ano4	2.72187	6.4578e-36	7.36001	8.31606	1.22437	1.15178
Acyp2	2.71814	7.09648e-15	3.98901	2.54102	0.439517	0.552853
Ppp1r3g	2.71331	1.06749e-13	2.19115	1.88651	0.345335	0.276426
Pxdc1	2.7093	1.74788e-40	9.32643	8.62406	1.22437	1.52035
B230206H07Rik	2.7064	4.78686e-16	2.75298	2.42552	0.470911	0.322498
Angpt2	2.70482	1.15014e-38	12.248	12.1276	2.44874	1.28999
Dio2	2.6966	3.62663e-61	18.091	21.9066	2.6685	3.5014
Adamtsl5	2.69434	3.69485e-22	3.87665	3.65752	0.565093	0.598924
Alx1	2.69327	4.93972e-34	11.5738	9.04756	1.85225	1.33606
Zbtb7c	2.68983	1.68741e-27	5.22505	5.08203	0.722063	0.87535
Abcc9	2.68762	1.87212e-58	24.7768	30.7617	5.21141	3.40926
Rhbdl2	2.68263	2.17038e-08	1.40458	1.00101	0.282547	0.0921421
Shh	2.67999	3.59256e-61	14.8324	16.0931	2.29177	2.53391
Nexn	2.67974	2.15149e-92	79.0499	103.142	13.8762	14.5585
Aldh1b1	2.67953	3.16207e-62	15.5628	17.6331	2.41734	2.76426
Gm29683	2.67828	4.12829e-17	2.52825	3.23402	0.439517	0.460711
Asb10	2.666	8.06919e-09	1.46077	1.11651	0.313941	0.0921421
Sgca	2.66167	2.58911e-20	4.43848	3.73453	0.784852	0.506782
Myrf	2.66015	1.36474e-288	147.762	153.655	22.7607	24.9245
Glipr1	2.65073	8.993e-25	9.27024	7.66155	1.82086	0.87535
Adamts8	2.64818	2.06404e-35	7.80948	7.54605	1.0674	1.38213
Fam198b	2.64813	2.48238e-87	79.4994	92.5546	15.7912	11.656
Fam78a	2.64699	1.26865e-110	31.9683	34.3037	5.65093	4.9296
Ntrk3	2.64582	8.20344e-70	18.2596	20.9826	3.04522	3.22498
Fam189a2	2.64546	4.28138e-40	11.0681	11.4346	2.26037	1.33606
Mcmdc2	2.64247	2.16047e-29	5.56215	5.96754	0.879034	0.967493
Acta2	2.64002	1.45968e-81	555.091	661.396	104.856	90.2993
Cdh26	2.6379	1.76754e-09	1.3484	1.27051	0.282547	0.138213
Ecm1	2.63283	2.48796e-110	32.0245	34.2652	4.92887	5.75888
Gem	2.63236	6.00796e-48	10.6186	11.3191	1.69528	1.84284
Rarres2	2.62134	2.18072e-43	11.1805	9.93307	1.72667	1.70463
Srpk3	2.6193	5.25909e-32	6.79818	7.77705	1.036	1.33606
Cd44	2.61641	6.51936e-100	33.5976	38.5003	6.09045	5.66674
3425401B19Rik	2.60767	3.86635e-29	8.82078	12.7821	1.97783	1.56642
Nebl	2.60714	5.29345e-81	23.4846	27.0657	4.42656	3.86997
Ifitm10	2.59744	4.22283e-10	2.0226	1.42451	0.0627881	0.506782
Oasl2	2.58707	7.05783e-16	3.7081	4.54303	1.00461	0.368569
Inpp5j	2.58556	2.41081e-15	2.52825	2.31002	0.345335	0.460711
Pik3c2g	2.5855	2.72666e-09	1.17985	2.46402	0.376729	0.230355
Prg4	2.5787	7.0127e-18	3.09008	2.92602	0.408123	0.598924
Akr1c14	2.57564	2.85362e-14	2.0226	2.69502	0.376729	0.41464
Stmn4	2.56154	1.95673e-36	9.21406	11.5116	1.85225	1.65856
Gm16070	2.55591	1.87331e-25	4.88795	5.42854	0.879034	0.87535
Th	2.55113	3.29354e-16	2.64061	2.73352	0.502305	0.41464
6530403H02Rik	2.54371	9.58821e-18	3.371	2.96452	0.533699	0.552853
Cox4i2	2.53913	1.76311e-30	6.74199	7.96955	1.28716	1.24392
Loxl4	2.53734	2.73858e-15	2.6968	2.54102	0.533699	0.368569
Nanog	2.53482	4.19701e-09	1.0113	1.69401	0.282547	0.184284
Cxcl15	2.53298	1.7337e-12	2.24733	2.27152	0.596487	0.184284
Plekha6	2.52384	2.5804e-123	48.5424	50.9358	8.03688	9.26029
Myrip	2.52207	3.22366e-13	2.07878	3.27252	0.470911	0.460711
Lrrc39	2.51591	3.79121e-46	11.0681	12.2816	2.00922	2.0732
S100a1	2.51228	2.66578e-25	6.34871	8.70106	1.25576	1.38213
Cxcr2	2.50447	7.6933e-24	4.83176	5.31304	1.00461	0.783208
Qpct	2.50221	2.91007e-28	6.23635	7.39205	1.16158	1.24392
Abhd11os	2.49632	5.14719e-10	1.62932	1.34751	0.251152	0.276426
Pax8	2.48699	4.8291e-19	3.48336	3.46502	0.502305	0.737137
Kcnj8	2.48115	3.3396e-42	11.4614	12.2431	2.44874	1.79677
Pdk4	2.48013	3.76701e-22	4.55085	4.35053	0.627881	0.967493
Bace2	2.47692	4.9139e-26	6.96673	9.54806	1.53831	1.4282
Fam195a	2.47469	3.62972e-29	6.4049	7.31505	1.22437	1.24392
Sorbs2	2.4724	5.30251e-123	126.412	155.387	27.2814	23.4962
Rubie	2.46936	3.12316e-09	1.79787	1.30901	0.376729	0.184284
Cystm1	2.46408	1.28962e-14	2.86535	4.50453	0.690669	0.644995
Crb2	2.46148	3.55888e-61	19.4394	17.6331	3.04522	3.68569
Dusp8	2.45472	5.04067e-52	15.9561	16.7861	3.48474	2.48784
Olfr613	2.45408	2.05647e-98	33.1481	33.3412	6.46718	5.66674
Rassf5	2.44453	3.39963e-53	15.3942	16.5936	3.29638	2.57998
Otud1	2.43565	1.39933e-21	4.66321	6.00604	1.00461	0.967493
Adssl1	2.43498	5.11624e-41	10.2815	11.7041	1.94643	2.11927
Gm7102	2.42892	6.66213e-27	6.29253	5.73654	1.036	1.19785
Ephx2	2.42079	7.66688e-20	3.7081	4.27353	0.753457	0.737137
Spon1	2.41374	2.67524e-111	69.2178	77.809	14.6924	12.8999
Sh2d4a	2.41207	1.7299e-10	1.91023	2.57952	0.659275	0.184284
Ppp1r3c	2.41174	4.91061e-47	19.8327	26.6422	4.7719	3.96211
Tmem178	2.40356	5.29118e-22	4.94413	4.50453	0.910428	0.87535
Ccl9	2.39518	3.55406e-10	2.58443	1.57851	0.376729	0.41464
Slc36a1os	2.39303	2.53102e-16	4.0452	3.31102	0.84764	0.552853
Tgfb1i1	2.39207	4.37574e-142	93.9385	105.722	19.7469	18.2902
Mfap5	2.39181	2.30869e-13	2.30351	2.92602	0.627881	0.368569
Grin2c	2.38931	2.63035e-11	1.74168	2.57952	0.502305	0.322498
Gm14005	2.38896	2.12357e-13	2.41588	2.31002	0.533699	0.368569
Alox15	2.37666	6.26824e-09	1.12367	1.54001	0.282547	0.230355
Sphkap	2.37324	3.28642e-54	17.8663	20.7901	4.14402	3.31712
Saa2	2.37102	4.30306e-11	2.0226	2.57952	0.659275	0.230355
Il27ra	2.36312	3.29511e-15	2.64061	3.27252	0.596487	0.552853
Adh1	2.36028	1.01765e-08	1.62932	1.15501	0.219758	0.322498
C1ra	2.35499	3.54531e-09	1.23603	1.46301	0.251152	0.276426
3632451O06Rik	2.35043	3.40662e-95	53.4865	59.9834	11.2391	11.011
Grip2	2.34913	2.7349e-21	4.94413	6.35254	0.973216	1.24392
Ifi203	2.34747	1.74891e-10	1.57313	1.65551	0.219758	0.41464
Sst	2.34296	1.17187e-12	2.19115	3.31102	0.439517	0.644995
Htra1	2.33992	4.58204e-70	20.5069	21.4446	3.95565	4.33068
Postn	2.33975	4.94407e-138	385.417	448.605	79.7095	85.0472
Zcchc16	2.33944	3.40372e-12	1.85405	2.31002	0.408123	0.41464
Pam	2.33934	1.35274e-270	167.482	169.555	34.5335	32.0655
Ak5	2.33904	1.108e-17	3.59573	4.58153	0.879034	0.737137
Gucy1a3	2.33799	6.64949e-48	36.1259	52.4374	8.94731	8.56922
Arl4d	2.33434	4.57013e-24	5.7307	5.31304	1.13019	1.05963
Isl2	2.33276	7.27802e-36	14.2706	18.0951	3.79868	2.62605
Gpr50	2.33221	2.75719e-24	7.92184	11.5501	1.97783	1.88891
Mrvi1	2.32865	2.02827e-32	9.66353	12.4741	2.1034	2.30355
Smad9	2.32822	1.64567e-76	29.6086	28.6442	6.62415	4.97568
Gm6313	2.32364	1.08089e-18	3.76428	4.62003	0.753457	0.921421
Foxg1	2.32241	9.39347e-18	27.8669	34.3037	8.79034	3.63961
Irs4	2.32103	5.13657e-11	31.8559	27.2197	9.10428	2.71819
Saa1	2.31977	3.62289e-11	2.13497	1.73251	0.313941	0.460711
Ptk2b	2.31189	1.07168e-23	6.12398	6.39104	1.50691	1.01356
Sema3c	2.30716	6.76956e-100	82.4209	98.6377	18.6167	17.9677
Cd84	2.30703	4.16855e-24	5.3936	5.50554	1.00461	1.19785
Gucy1b3	2.30405	6.75595e-90	37.4181	43.3898	8.16246	8.20065
Slc4a5	2.30299	4.79249e-16	3.371	3.27252	0.470911	0.87535
Pde1a	2.29235	1.31792e-22	7.86566	11.8966	1.91504	2.11927
Zmynd15	2.2894	2.43885e-13	2.58443	2.34852	0.502305	0.506782
Tm4sf1	2.28622	1.34843e-20	4.77558	4.46603	0.973216	0.921421
Kcnj11	2.28476	9.83811e-22	6.91054	7.58455	1.91504	1.05963
Fstl3	2.28417	2.16865e-15	3.20245	2.92602	0.659275	0.598924
Arhgap6	2.28094	2.4754e-40	12.0794	14.4761	2.69989	2.76426
Ptges3l	2.27969	6.88772e-22	5.78688	5.85204	1.47552	0.921421
Ankrd34a	2.27075	1.71744e-20	5.44978	5.15903	0.816246	1.38213
Ace	2.2652	6.98155e-18	3.93283	4.81253	1.036	0.783208
Slc13a4	2.26444	3.08504e-18	3.87665	3.88853	0.879034	0.737137
Eaf2	2.25997	4.70418e-11	1.85405	2.61802	0.565093	0.368569
1700020L24Rik	2.2525	3.79489e-19	5.89925	4.73553	0.941822	1.28999
Pitpnm1	2.24992	6.93603e-61	20.6755	21.9836	4.96026	4.00818
Acnat1	2.24449	5.491e-08	1.6855	1.27051	0.439517	0.184284
Zfpm2	2.24405	2.29119e-45	14.3829	16.0931	3.48474	2.94855
Akr1e1	2.24404	3.65992e-74	25.1139	27.2197	5.93348	5.11389
Lmo7	2.23129	8.86878e-78	48.2614	56.5569	11.7728	10.5503
Esrrg	2.22877	3.95673e-38	14.2144	15.9006	3.79868	2.62605
Tacr1	2.22618	9.3093e-08	1.6855	1.15501	0.376729	0.230355
Bhlhe40	2.22201	3.41403e-44	14.6638	17.4406	3.61032	3.27105
S100a6	2.22071	7.05783e-16	4.21375	3.38802	0.84764	0.783208
Msr1	2.21791	2.98338e-08	1.29222	1.38601	0.345335	0.230355
Nipal4	2.21564	5.56802e-13	2.6968	4.08103	0.722063	0.737137
Krt75	2.21268	3.54145e-08	1.23603	1.65551	0.439517	0.184284
Col9a3	2.21175	2.17385e-44	49.666	45.9308	12.6204	8.01637
A230103J11Rik	2.20841	4.31854e-50	15.8437	15.7466	3.61032	3.22498
Grk4	2.20781	1.73203e-43	14.8324	17.4021	3.79868	3.1789
Atf3	2.20653	2.0424e-23	5.95543	5.73654	1.38134	1.15178
Rcsd1	2.19943	7.70097e-89	76.2407	90.9761	17.5179	18.8891
Dleu2	2.19649	6.83733e-22	5.89925	6.93005	1.6011	1.19785
Ppargc1a	2.19591	1.99945e-57	24.6645	29.5297	6.52996	5.29817
Ccdc69	2.19468	5.69273e-13	2.47206	2.42552	0.470911	0.598924
Slfn2	2.19397	1.82417e-13	3.0339	2.57952	0.627881	0.598924
Pkd2l2	2.19213	8.60934e-14	4.43848	3.23402	0.941822	0.737137
Ccdc78	2.19195	1.39015e-07	1.17985	1.07801	0.125576	0.368569
Dpf3	2.18935	1.86748e-18	5.84306	7.43055	1.0674	1.84284
4930431F12Rik	2.18783	1.98529e-11	2.0226	2.07901	0.439517	0.460711
Itga4	2.18051	1.54625e-78	125.738	167.053	33.9056	30.6833
Dusp27	2.17606	1.10187e-88	31.1817	31.8012	6.74972	7.18709
Lims2	2.17541	6.85865e-13	2.58443	2.54102	0.627881	0.506782
Spaca6	2.17157	9.23056e-50	22.698	18.9421	4.86608	4.37675
Foxs1	2.16761	5.36278e-07	1.3484	1.88651	0.627881	0.0921421
Gadd45b	2.16604	4.03452e-28	9.32643	8.39306	2.19758	1.7507
Stbd1	2.16341	1.41254e-51	19.7765	20.9056	5.21141	3.86997
Pla2g16	2.15981	1.42275e-36	12.6412	15.5926	3.13941	3.1789
Nts	2.15891	1.46311e-10	1.6855	2.19451	0.408123	0.460711
Myoz1	2.15332	5.00251e-09	1.57313	2.31002	0.596487	0.276426
Mir22	2.14919	1.27865e-12	3.0339	2.46402	0.502305	0.737137
Car3	2.14809	3.37083e-52	18.8214	22.1376	4.7719	4.46889
Ptrf	2.14363	3.49874e-168	103.433	108.686	24.0479	23.957
Sspn	2.13897	4.92594e-50	20.3384	25.3332	5.11723	5.2521
Pawr	2.13137	2.50149e-47	17.8101	18.3646	4.70911	3.54747
Abcc6	2.12686	4.9766e-07	1.12367	1.11651	0.282547	0.230355
Hcfc1r1	2.1264	2.12644e-68	72.3641	90.3601	19.7155	17.5531
E130006D01Rik	2.12629	3.94347e-07	1.0113	1.15501	0.219758	0.276426
Gcnt4	2.12388	1.08986e-07	1.0113	1.96351	0.313941	0.368569
Adamtsl2	2.11998	4.97584e-30	8.53986	9.27856	2.07201	2.02713
Angptl7	2.11944	9.56592e-09	1.62932	1.96351	0.596487	0.230355
Tunar	2.11887	1.74768e-12	2.3597	2.88752	0.470911	0.737137
Il15	2.10956	6.99169e-09	1.3484	1.73251	0.345335	0.368569
4930592A05Rik	2.1007	3.56754e-08	1.51695	1.34751	0.345335	0.322498
Ranbp3l	2.10057	1.93404e-07	1.0113	1.38601	0.282547	0.276426
Mpped2	2.10056	2.21194e-113	93.3766	102.911	24.299	21.4691
Plaur	2.10019	1.33129e-18	5.16886	6.81455	1.41273	1.38213
Pdzd9	2.09508	7.73927e-08	1.51695	1.19351	0.219758	0.41464
Pcgf5	2.08605	5.73936e-20	5.56215	6.54504	1.19297	1.65856
Bambi	2.08511	5.82588e-101	76.4655	69.724	16.6702	17.7834
Mtus2	2.08201	4.31819e-66	35.7326	43.1203	9.73216	8.89172
Baiap3	2.08167	1.90871e-15	4.88795	3.96553	0.84764	1.24392
Fhl2	2.08017	1.76383e-67	25.5072	27.6432	6.71833	5.85103
Kdelr3	2.0687	1.94832e-41	16.5179	14.4761	3.61032	3.77783
Smtnl2	2.06573	2.40679e-81	52.0257	52.3219	13.4994	11.4256
Pdlim5	2.0605	1.31236e-86	73.881	84.9316	19.9666	18.1059
Slc7a14	2.06011	2.86523e-24	8.03421	7.39205	2.04061	1.65856
Uba7	2.05541	1.41443e-33	10.8434	10.4336	2.35455	2.76426
Hoxd4	2.05347	1.19156e-22	8.03421	10.4336	1.91504	2.53391
Cmya5	2.04738	3.82602e-12	2.3597	2.77202	0.596487	0.644995
Cxcl5	2.04569	4.31838e-09	2.86535	2.15601	0.84764	0.368569
Fgf1	2.04439	4.78686e-23	7.19146	8.93206	1.78946	2.11927
Adgrg6	2.04402	4.47224e-66	24.3274	26.7577	6.12184	6.26567
Aqp4	2.03753	3.64555e-17	5.33741	7.46905	1.50691	1.61249
Prkaa2	2.03555	1.1841e-51	27.6422	35.0737	7.87991	7.41744
Itga1	2.035	2.30758e-35	18.2034	23.7162	5.71372	4.51497
H60b	2.03202	1.03501e-06	1.0113	1.07801	0.188364	0.322498
Stxbp5l	2.02564	8.20495e-08	1.17985	1.46301	0.188364	0.460711
Aqp1	2.02341	2.49673e-37	12.6974	12.4356	3.23359	2.94855
Rnf128	2.01794	3.40732e-28	10.1692	9.08606	2.54292	2.21141
Erbb4	2.01609	1.76611e-16	4.83176	6.58354	1.25576	1.56642
Klf2	2.01486	3.03498e-46	17.8101	16.4396	4.14402	4.33068
Gm10791	2.01441	2.58463e-21	6.0678	7.16105	1.5697	1.70463
Bche	2.0101	4.15246e-51	20.0013	19.7506	5.39978	4.46889
Tspo	2.00891	8.81234e-21	7.24764	6.35254	1.44413	1.93499
Ggt5	2.00203	9.84668e-10	2.6968	3.73453	1.09879	0.506782
Filip1	2.00202	2.03251e-42	17.1921	20.6361	4.92887	4.51497
Spon2	2.00056	2.57925e-35	13.7649	16.2086	4.08123	3.40926
Lrtm1	1.9996	2.32243e-07	1.23603	1.30901	0.313941	0.322498
Hhex	1.99896	3.93048e-35	13.3154	15.7466	3.86147	3.40926
Foxf2	1.99831	9.74236e-48	52.6437	61.4079	16.1993	12.347
Gpr68	1.99114	1.87433e-07	1.3484	1.23201	0.188364	0.460711
Ier3	1.99057	3.19575e-17	4.49466	5.19754	1.28716	1.15178
Pde4c	1.98921	2.36781e-12	4.3823	3.27252	1.09879	0.829279
St6galnac2	1.98896	4.37922e-16	4.15756	4.54303	1.22437	0.967493
B230208H11Rik	1.98651	2.04124e-07	1.91023	1.42451	0.565093	0.276426
Adamtsl3	1.98025	5.61671e-09	2.3597	4.50453	0.910428	0.829279
Pou3f2	1.96575	1.54935e-08	1.74168	1.84801	0.596487	0.322498
Nkx2-6	1.96488	4.0078e-15	7.41619	5.39004	1.85225	1.4282
Adra2c	1.9539	7.28876e-07	1.85405	1.15501	0.408123	0.368569
Camk2d	1.9534	3.94544e-72	49.4413	53.7079	13.6878	12.946
Sox2	1.95161	2.31799e-40	17.5854	20.1741	5.43117	4.33068
Dhrs7	1.95061	1.86382e-19	5.28123	5.81354	1.34994	1.52035
Crlf2	1.94844	1.01086e-16	7.13528	5.58254	1.82086	1.47427
Fas	1.92839	2.42227e-07	1.74168	1.27051	0.376729	0.41464
A130077B15Rik	1.92661	3.29193e-54	21.0687	21.1366	5.61954	5.48246
Thrb	1.92505	2.16992e-08	2.75298	2.04051	0.84764	0.41464
Jag1	1.92236	6.16813e-94	117.03	128.937	35.8206	29.0708
5033428I22Rik	1.91774	2.29329e-26	9.60734	8.85506	2.26037	2.62605
Mir1897	1.91696	6.65001e-07	1.46077	1.42451	0.533699	0.230355
Mgarp	1.91539	1.12165e-11	2.64061	3.50352	0.753457	0.87535
Gm5860	1.91198	1.45471e-11	2.58443	2.73352	0.722063	0.691066
Rtn4rl1	1.9113	2.75581e-15	5.33741	6.89155	1.91504	1.33606
Dok5	1.9104	1.32055e-20	7.24764	6.77605	2.07201	1.65856
Snta1	1.91023	3.78656e-31	11.2367	11.1266	3.13941	2.81034
Sptssb	1.90955	7.94321e-12	3.14626	3.69603	1.13019	0.691066
C230072F16Rik	1.90894	1.11967e-07	2.41588	1.61701	0.659275	0.41464
Ncmap	1.90657	1.16824e-05	1.57313	1.00101	0.502305	0.184284
Cap2	1.90546	2.31367e-41	51.8572	67.2985	17.1098	14.6967
Sall3	1.90516	1.22805e-10	3.7081	4.69703	1.50691	0.737137
Bmp4	1.90111	1.00746e-119	114.333	103.527	30.6406	27.6887
4930404N11Rik	1.89905	1.07354e-09	2.30351	2.19451	0.376729	0.829279
Pcbd1	1.89304	3.82322e-17	5.00031	5.62104	1.5697	1.28999
Colq	1.89294	2.11628e-10	2.24733	2.42552	0.659275	0.598924
Igfbpl1	1.89142	1.30889e-13	4.26993	5.19754	1.53831	1.01356
Sema3b	1.88881	7.81206e-32	12.3603	11.6271	3.39056	3.08676
Tac2	1.88626	4.69279e-11	4.60703	3.34952	0.816246	1.33606
Dkk1	1.88443	4.19295e-33	18.2596	14.7456	4.33238	4.60711
Slc1a1	1.88271	1.71068e-07	1.51695	1.46301	0.439517	0.368569
Mid2	1.88203	8.42982e-35	17.6416	22.4457	5.8079	5.06782
Vnn1	1.88118	2.7495e-16	5.11268	4.85103	1.50691	1.19785
Slc26a10	1.87885	4.00274e-11	2.64061	2.84902	0.84764	0.644995
Rgs11	1.87786	1.7604e-12	2.92153	3.34952	0.784852	0.921421
Ccdc17	1.87678	7.53836e-07	1.23603	1.27051	0.313941	0.368569
Ccdc80	1.8762	4.99294e-98	92.9833	97.7522	27.8151	24.1412
Me3	1.87205	6.74064e-09	1.96642	2.19451	0.722063	0.41464
Oprl1	1.8717	1.9484e-28	10.5063	10.4336	2.54292	3.1789
Tcf21	1.87005	6.55827e-43	24.4959	31.3007	7.75433	7.50958
Mfsd6	1.86898	4.46763e-39	20.4507	19.4811	6.27881	4.65318
Pgm2	1.86761	2.90933e-100	83.6007	83.3146	23.6711	22.068
Dpep1	1.8668	7.86256e-17	4.88795	5.31304	1.50691	1.28999
Angptl1	1.8657	5.625e-30	28.5411	36.6522	10.517	7.37137
Slc16a3	1.86106	2.26185e-119	91.7473	92.9781	24.9583	25.8919
Irf5	1.85893	1.24851e-28	16.4617	14.3991	4.96026	3.54747
Col4a6	1.85527	8.60836e-63	25.9005	25.9492	7.18924	7.14102
Slco4a1	1.85322	2.18959e-06	1.06748	1.23201	0.313941	0.322498
Zfp641	1.85318	1.12959e-08	4.32611	2.57952	1.036	0.87535
6330403A02Rik	1.85271	1.93528e-14	4.60703	4.88953	1.5697	1.05963
Hspb8	1.8513	2.20712e-52	23.9341	27.7202	7.22063	7.09495
4930523C07Rik	1.85116	9.0611e-16	5.44978	4.92803	1.63249	1.24392
Slc35d2	1.85033	7.08731e-14	3.59573	4.11953	0.941822	1.19785
Tspan12	1.84836	2.76569e-82	43.9915	42.9278	12.6204	11.5178
4930506C21Rik	1.84471	1.29208e-05	1.0113	1.11651	0.408123	0.184284
Pax3	1.84339	3.30028e-13	3.48336	4.42753	1.09879	1.10571
Panct2	1.84161	2.20081e-06	1.06748	1.38601	0.408123	0.276426
Gpr182	1.8411	1.89293e-16	6.91054	7.70005	2.51152	1.56642
Tagln2	1.84013	5.58716e-127	167.595	197.237	51.863	50.0332
Srpx2	1.83526	2.10886e-11	2.75298	2.88752	0.659275	0.921421
Rnls	1.83425	5.33255e-11	2.64061	2.77202	0.596487	0.921421
Gm4262	1.83373	1.0633e-06	1.17985	1.42451	0.408123	0.322498
Gm13889	1.83309	1.32613e-09	2.0226	2.34852	0.627881	0.598924
Eno3	1.83181	1.65538e-63	49.8346	51.7058	15.1633	13.3606
Klhl31	1.83165	5.37356e-28	9.94444	10.5106	2.98244	2.76426
Rbpms	1.83051	1.38207e-165	137.256	143.298	40.0902	38.7918
Pp2d1	1.82753	3.38802e-09	3.31481	2.31002	0.84764	0.737137
Batf	1.82712	8.28407e-08	1.51695	1.84801	0.533699	0.41464
Pi15	1.82549	2.44515e-12	3.31481	3.11852	0.84764	0.967493
Casq2	1.82284	2.61794e-24	10.9557	14.3221	3.73589	3.40926
Lmcd1	1.82002	2.70086e-17	7.64093	10.2026	2.88825	2.16534
Cntn4	1.81578	4.62857e-12	3.0339	3.85003	0.941822	1.01356
Gcnt1	1.81152	7.96398e-30	25.7881	26.6037	9.16707	5.75888
Nrg1	1.81137	5.014e-17	5.95543	6.81455	2.07201	1.56642
Hacd1	1.81102	9.33039e-49	20.5069	21.4831	5.8393	6.12745
Foxa1	1.80863	1.54144e-39	16.6303	18.2491	5.21141	4.74532
Pde3a	1.80803	8.8541e-59	34.1033	39.4243	10.8623	10.1356
Ptprb	1.80689	9.76578e-66	56.8575	62.3704	17.6749	16.4013
Zfpm1	1.80659	2.47196e-98	86.6346	89.9366	24.6757	25.7998
Unc5b	1.80627	3.96977e-265	234.959	222.84	66.3984	64.4995
Upk1b	1.80549	1.61025e-19	6.91054	7.77705	1.85225	2.34962
5730507C01Rik	1.80369	1.00723e-58	27.3051	26.6037	8.16246	7.27923
Alpk2	1.79429	1.10785e-72	42.4184	45.8923	13.4367	12.0246
Vwf	1.79423	2.7906e-36	35.7888	45.0453	13.2169	10.0896
Trpc5	1.79097	3.93173e-10	2.30351	2.57952	0.627881	0.783208
Bves	1.79059	2.03894e-32	14.0458	16.5551	4.2382	4.60711
Gbp4	1.78884	2.87186e-07	1.29222	2.07901	0.376729	0.598924
Ripply3	1.78668	1.00301e-15	5.22505	4.85103	1.53831	1.38213
Cspg4	1.78515	3.85838e-58	74.1619	70.7635	23.4828	18.5666
Tec	1.78417	1.47623e-17	6.01161	5.81354	1.82086	1.61249
Gata3	1.78368	1.00669e-29	47.3625	46.0848	16.5447	10.5963
Id4	1.78312	5.36323e-36	18.5405	19.1346	6.24742	4.69925
Arhgef6	1.78138	1.88311e-34	14.3829	15.7851	4.58353	4.19247
Cemip	1.77964	5.77304e-11	5.7307	8.27756	2.60571	1.47427
Cdh9	1.77774	1.65142e-07	1.40458	1.73251	0.408123	0.506782
Grid2ip	1.7763	4.99105e-10	3.7081	3.11852	1.25576	0.737137
Clic5	1.77565	2.01877e-07	3.31481	5.54404	1.75807	0.829279
Procr	1.77406	2.75506e-14	5.56215	7.77705	2.1034	1.79677
Adam28	1.77143	3.41794e-11	3.42718	3.42652	1.22437	0.783208
4930579G18Rik	1.76962	6.12772e-16	6.12398	5.96754	2.07201	1.47427
E130112N10Rik	1.76882	1.17856e-07	1.91023	1.57851	0.470911	0.552853
Plcl1	1.768	1.25932e-30	12.1356	12.4356	3.39056	3.8239
Tek	1.76518	1.64567e-76	62.4196	66.0279	19.5899	18.1981
Hoxd3	1.76514	5.62268e-46	42.8117	46.6623	14.9436	11.3796
Tcea3	1.76203	2.00752e-16	5.0565	5.46704	1.44413	1.65856
Optn	1.75907	1.42407e-19	7.69711	7.00705	2.04061	2.30355
Fmod	1.75746	1.10337e-40	17.4168	18.4416	5.39978	5.20603
Gm12359	1.75591	3.05991e-16	5.33741	5.81354	1.41273	1.88891
Lamb3	1.75547	5.99052e-17	6.12398	5.65954	1.6011	1.88891
Dpysl3	1.74913	8.56379e-144	355.135	366.984	108.623	106.194
Pdlim1	1.74474	1.18144e-89	86.8032	82.0826	25.1466	25.2469
Smad6	1.73866	7.07189e-80	85.0053	77.4625	24.1734	24.5098
Loxl2	1.73853	9.5959e-88	431.038	453.726	134.115	131.026
Lamc3	1.73695	8.71738e-23	14.1582	12.2816	4.61493	3.31712
Gm11127	1.73611	4.5788e-10	2.58443	2.69502	0.84764	0.737137
Emc9	1.73596	7.23428e-06	1.40458	1.07801	0.376729	0.368569
Snap91	1.73357	5.11328e-34	16.5741	17.5946	5.71372	4.56104
6430562O15Rik	1.72995	3.66192e-09	2.86535	2.50252	0.973216	0.644995
Ddc	1.7294	2.06209e-29	14.3267	17.7871	4.70911	4.97568
Acap1	1.72722	1.95796e-09	2.24733	3.04152	0.722063	0.87535
Anxa3	1.72306	4.44195e-36	23.7093	19.4811	6.31021	6.77245
Nox1	1.72203	9.18766e-11	5.3936	3.88853	1.5697	1.24392
Gm15328	1.71944	2.92235e-05	1.06748	1.19351	0.502305	0.184284
Rasd1	1.71774	1.04778e-07	2.6968	1.84801	0.690669	0.691066
Syt6	1.71524	2.73847e-11	14.72	11.2806	2.57431	5.34424
Gch1	1.7109	2.97368e-10	2.64061	2.84902	0.84764	0.829279
Npr1	1.71038	7.406e-41	26.6871	22.4072	7.72294	7.27923
Tmem130	1.70941	1.36495e-05	1.06748	1.11651	0.345335	0.322498
Ppm1j	1.70265	6.29645e-13	4.60703	5.27454	1.19297	1.84284
BC052688	1.70174	2.5437e-14	6.18016	5.50554	2.07201	1.52035
Hoxc4	1.7001	2.28624e-25	11.7423	10.6646	3.57892	3.31712
P2ry1	1.70003	2.65018e-16	8.53986	7.43055	2.88825	2.02713
Lmod3	1.6997	1.50873e-13	5.11268	6.35254	2.00922	1.52035
1700094J05Rik	1.69948	8.62211e-09	3.25863	2.65652	1.13019	0.691066
Col9a2	1.69829	2.40207e-61	155.403	148.265	53.4013	40.174
Popdc3	1.69578	1.6932e-08	2.0226	3.00302	0.722063	0.829279
Prr15	1.69571	1.23157e-07	2.3597	2.38702	1.00461	0.460711
Plac8	1.69	2.14748e-09	2.86535	2.57952	0.627881	1.05963
4930519F09Rik	1.68974	1.08601e-07	2.0226	1.73251	0.565093	0.598924
Abi3	1.68952	7.277e-32	13.8773	14.7071	4.30099	4.56104
B3gnt8	1.68845	1.56898e-12	3.87665	4.77403	1.25576	1.4282
Sat1	1.68729	5.52372e-40	27.1365	23.2542	8.41361	7.23316
Prkcdbp	1.6847	1.64136e-52	25.3948	27.4507	8.09967	8.33886
Gm5595	1.68416	6.59452e-57	31.6312	33.8417	10.4228	9.95135
D630045M09Rik	1.68277	3.02446e-06	1.79787	1.34751	0.565093	0.41464
Myl6	1.68265	8.52232e-85	441.544	445.256	137.757	138.49
Dsc2	1.68253	3.39289e-36	17.7539	16.4781	5.2742	5.39032
Col8a1	1.68185	1.02412e-14	7.30383	10.8186	2.69989	2.94855
Gcm2	1.67998	0.00658437	9.32643	9.00906	5.39978	0.322498
Tbx18	1.67797	5.55523e-24	28.4849	32.4172	11.6158	7.41744
Gm15612	1.67666	7.41964e-28	11.6299	12.2431	3.73589	3.73176
Lhfp	1.67624	2.57532e-58	35.8449	38.9238	12.3379	11.0571
B3gnt9	1.6726	1.17264e-23	9.55116	9.50956	3.07662	2.90248
Hlf	1.6715	2.29967e-16	5.84306	6.81455	1.94643	2.02713
Irgm1	1.66457	1.03017e-10	3.0339	3.11852	0.973216	0.967493
Ccdc141	1.66256	3.64215e-73	65.903	70.648	21.0654	22.068
Me1	1.66199	1.60591e-66	37.1933	37.1528	11.9297	11.5638
Gm5127	1.66147	1.10739e-13	5.3936	4.62003	1.50691	1.65856
Txlnb	1.66065	1.09063e-20	12.3603	16.0161	3.86147	5.11389
Smpd3	1.65737	1.86878e-12	4.88795	6.39104	2.00922	1.56642
Mal2	1.65566	4.33542e-11	4.0452	5.50554	1.69528	1.33606
Gm20319	1.65558	5.48775e-07	1.40458	2.11751	0.565093	0.552853
Anxa8	1.65533	5.05649e-20	8.93314	10.1641	3.39056	2.67212
Lrrtm4	1.65476	1.25606e-08	2.47206	2.42552	0.910428	0.644995
Gata2	1.65061	1.38265e-31	18.1472	17.2866	6.31021	4.97568
Sgms2	1.65059	2.60164e-12	4.21375	4.08103	1.44413	1.19785
Zfp385b	1.65009	2.87103e-10	4.21375	5.31304	1.88364	1.15178
Bnip3	1.64928	9.35714e-59	74.1619	79.58	26.6222	22.3905
Bik	1.64545	8.9113e-07	1.3484	1.84801	0.376729	0.644995
Myo5c	1.64356	9.75277e-09	5.78688	6.39104	2.69989	1.19785
Mcam	1.64047	3.06035e-128	134.784	142.412	42.9785	45.9329
Mdfic	1.63953	7.73712e-63	41.3509	44.1213	14.4413	12.992
Tha1	1.63843	1.2916e-08	2.30351	2.23302	0.627881	0.829279
4930447C04Rik	1.63763	1.15011e-07	3.53955	2.31002	1.00461	0.87535
P2ry14	1.6373	4.28479e-06	1.51695	1.73251	0.722063	0.322498
Dbndd2	1.63487	1.59762e-13	4.49466	5.04353	1.41273	1.65856
Pyroxd2	1.63459	6.65008e-10	3.53955	3.27252	1.31855	0.87535
Fstl4	1.6337	3.30104e-12	3.98901	4.73553	1.47552	1.33606
Ednrb	1.63244	9.94322e-53	29.721	30.3382	9.5124	9.85921
Klhl6	1.63053	2.13089e-24	11.7985	14.0526	4.01844	4.33068
Stk38l	1.62712	1.93163e-47	62.4196	69.416	23.5142	19.1656
Fgfr3	1.62586	9.13262e-39	25.9005	22.0221	7.87991	7.6478
Gm10845	1.62506	2.23946e-98	104.894	115.693	34.5649	36.949
Rps19-ps3	1.62428	9.2554e-07	2.19115	1.69401	0.753457	0.506782
Fhad1	1.62026	5.43436e-08	1.85405	2.19451	0.533699	0.783208
Bach2os	1.61931	1.425e-05	1.17985	1.15501	0.345335	0.41464
Cpeb2	1.61615	7.05244e-27	13.6525	14.5531	5.05444	4.1464
Neurl3	1.61409	6.77526e-07	2.75298	1.96351	0.941822	0.598924
Fbxl12os	1.61345	1.90078e-18	7.58474	7.43055	2.51152	2.3957
Hoxc5	1.61138	3.88424e-17	7.07909	6.77605	2.32316	2.21141
Ifih1	1.60879	6.77526e-07	1.74168	1.61701	0.502305	0.598924
Vwa3a	1.60557	1.85152e-05	1.0113	1.15501	0.251152	0.460711
Sparc	1.60547	4.01509e-21	819.489	872.839	288.982	267.166
Pygl	1.60248	3.19884e-50	26.5747	28.0282	9.13567	8.84565
Susd5	1.60166	1.74403e-06	1.91023	2.77202	1.036	0.506782
Veph1	1.60071	1.65606e-18	7.92184	9.31706	2.91965	2.76426
Csrp1	1.60016	7.312e-183	214.115	234.12	73.9016	73.9441
Map3k8	1.5999	2.7331e-05	1.06748	1.57851	0.596487	0.276426
Bvht	1.59788	3.56273e-11	3.53955	4.31203	1.34994	1.24392
Tpm1	1.59693	1.64443e-15	997.085	1091.33	359.368	331.021
Fah	1.5943	6.10915e-22	9.60734	9.43256	3.26498	3.04069
Fam109b	1.59285	1.05413e-29	14.5515	15.0151	5.14863	4.65318
Bmp6	1.59235	1.5459e-12	4.60703	5.92904	1.78946	1.70463
Cdkl1	1.589	1.10828e-07	2.07878	2.69502	0.941822	0.644995
Dkk3	1.58833	3.683e-53	35.9011	39.5783	13.1227	11.9785
Car8	1.58591	3.61345e-08	6.4049	3.96553	1.38134	2.0732
Ggnbp2os	1.58176	4.0818e-09	2.86535	2.61802	0.910428	0.921421
Klhdc8b	1.5815	1.05512e-54	49.5537	48.7413	16.0738	16.7699
Krt19	1.58107	5.88502e-33	16.237	17.2866	5.39978	5.80496
Tnni2	1.57816	5.65736e-07	2.30351	4.23503	1.13019	1.05963
Hcn1	1.57206	3.99012e-08	2.47206	3.08002	1.13019	0.737137
Ltbp4	1.56763	3.99803e-149	164.842	176.716	57.6395	57.5888
Slc28a3	1.56551	3.73884e-05	1.06748	1.03951	0.251152	0.460711
Fbxl22	1.56143	4.9263e-29	15.1133	16.7091	5.02305	5.75888
2900076A07Rik	1.56127	6.70663e-14	6.74199	5.77504	2.26037	1.98106
LOC102636514	1.55476	3.17389e-20	11.1805	9.66357	3.54753	3.54747
Aaed1	1.55236	1.03097e-33	20.1698	24.1012	7.72294	7.37137
Sowaha	1.55225	1.39954e-06	1.46077	2.00201	0.627881	0.552853
Fads3	1.55069	3.97878e-39	22.9228	21.1751	7.22063	7.83208
Snx7	1.55036	6.71278e-27	17.1359	18.2491	6.8753	5.20603
Otogl	1.54973	2.55089e-07	5.84306	6.62204	3.01383	1.24392
Nlrc3	1.54402	2.60005e-07	2.30351	2.46402	1.036	0.598924
Megf11	1.54269	8.14882e-07	1.74168	2.77202	0.627881	0.921421
Meox1	1.54227	8.30577e-68	86.4661	98.5992	31.6138	31.9273
Fry	1.54113	4.60303e-35	51.5763	43.0818	14.8808	17.6452
Il1rl1	1.5375	4.40881e-06	1.29222	1.54001	0.376729	0.598924
Cebpd	1.53496	7.36182e-11	3.82046	3.69603	1.34994	1.24392
Nlrp1a	1.53102	3.40185e-09	6.34871	4.31203	1.5697	2.11927
Gm11201	1.52965	2.47089e-06	1.57313	2.15601	0.784852	0.506782
Fos	1.5286	2.50789e-09	2.97771	3.50352	0.910428	1.33606
9130008F23Rik	1.52708	1.44608e-05	1.46077	1.50151	0.659275	0.368569
Ndrg4	1.52662	1.17179e-32	26.5185	32.5327	9.66937	10.8267
Mycbpap	1.52492	8.93986e-13	5.7307	6.08304	2.35455	1.7507
Ephx1	1.52396	7.92396e-06	2.47206	1.50151	0.690669	0.691066
Rnd1	1.52386	2.52287e-07	2.92153	2.11751	0.784852	0.967493
Fibcd1	1.5237	2.02825e-08	3.93283	2.88752	1.036	1.33606
9130024F11Rik	1.52333	2.3992e-18	12.9222	16.7091	5.8393	4.46889
A430105I19Rik	1.51967	1.48116e-14	6.23635	6.23704	2.32316	2.02713
Neto1	1.51805	1.21622e-05	1.17985	1.84801	0.596487	0.460711
AA414768	1.51798	2.87736e-07	2.13497	2.00201	0.753457	0.691066
Serpinb9	1.51377	1.34739e-14	6.18016	5.96754	2.1348	2.11927
Myo1h	1.51366	1.8338e-05	1.46077	1.19351	0.376729	0.552853
Nol3	1.51333	4.18831e-06	2.07878	1.92501	0.941822	0.460711
1700040L02Rik	1.50695	1.62399e-06	1.57313	1.77101	0.439517	0.737137
Pld5	1.50683	1.57504e-05	1.51695	1.30901	0.533699	0.460711
Zcchc5	1.5039	1.37234e-26	58.8239	79.426	26.4024	22.3445
Tmtc1	1.50367	5.01184e-24	25.3387	35.0352	10.9251	10.366
Gpr153	1.50267	7.15282e-39	31.3503	35.5357	12.7774	10.8267
4933428G20Rik	1.50231	5.22618e-07	2.24733	1.88651	0.722063	0.737137
Ano3	1.50173	1.92606e-08	2.52825	2.69502	0.784852	1.05963
Krt8	1.50022	1.28574e-17	49.7784	38.6543	18.8678	12.3931
Cfap43	1.49958	9.75437e-06	1.51695	1.96351	0.816246	0.41464
Tmprss2	1.49859	4.10969e-07	1.91023	2.65652	0.879034	0.737137
Ehbp1l1	1.49858	4.30333e-61	64.9479	68.184	22.6979	24.4177
Slc26a7	1.49828	7.9603e-06	1.62932	1.84801	0.816246	0.41464
Neurl2	1.49493	7.75564e-11	3.82046	3.92703	1.41273	1.33606
Cacnb2	1.49213	4.04437e-20	13.5402	17.7486	5.87069	5.2521
Tnfrsf11b	1.49122	4.65889e-07	2.13497	2.50252	1.00461	0.644995
Cbln3	1.48937	9.96097e-11	4.10138	4.08103	1.25576	1.65856
Tulp1	1.48779	1.5966e-15	7.69711	8.08505	3.13941	2.48784
Tsacc	1.48773	1.47104e-08	2.86535	3.04152	0.816246	1.28999
Mitf	1.48348	7.31122e-21	11.1805	13.0901	4.39517	4.28461
Adamtsl1	1.48072	5.22927e-39	29.3839	34.2267	11.4588	11.3335
Gprc5a	1.47657	1.85883e-09	3.98901	3.31102	1.28716	1.33606
Synpo2l	1.47635	6.87303e-25	57.7002	81.6206	24.456	25.6155
Rcan2	1.47619	1.27975e-19	10.2815	11.9736	4.17541	3.8239
Rbm24	1.4737	3.80935e-23	43.2611	60.4454	18.7736	18.5666
Cacna1s	1.47257	2.85108e-06	1.85405	1.96351	0.408123	0.967493
Adap1	1.47041	5.22672e-06	1.6855	1.54001	0.565093	0.598924
Cfb	1.46594	3.46595e-07	1.91023	2.50252	0.722063	0.87535
Cd36	1.46486	2.42362e-14	7.30383	8.31606	3.1708	2.48784
Gm10653	1.46483	8.79387e-50	139.335	178.718	55.2849	59.9385
Ngef	1.46424	8.14733e-05	1.57313	1.30901	0.722063	0.322498
Mid1ip1	1.46388	3.43582e-60	41.688	42.1193	15.1319	15.2495
Hpgd	1.46311	1.73548e-34	20.5631	20.9826	7.97409	7.09495
Fbxo4	1.46283	2.54072e-12	4.88795	5.04353	1.85225	1.7507
Maff	1.46275	2.40202e-15	7.24764	7.96955	2.48013	3.04069
Krtcap3	1.46239	1.38661e-09	4.83176	4.08103	1.85225	1.38213
Tcfl5	1.46145	2.03456e-06	1.96642	3.00302	1.0674	0.737137
Pmp22	1.46128	2.93218e-58	66.1839	66.952	23.0118	25.3391
Dusp3	1.45949	1.83546e-52	35.6764	37.4608	13.2797	13.3145
Tinagl1	1.45921	3.31994e-42	29.6086	28.7212	10.2031	11.011
Serpine1	1.45859	4.21198e-23	13.3154	14.0911	4.48935	5.48246
Aqp8	1.45785	6.60456e-05	1.74168	1.11651	0.533699	0.506782
Nkx6-1	1.45737	1.06809e-05	2.07878	2.11751	1.0674	0.460711
9330162012Rik	1.45672	2.1908e-05	1.46077	1.30901	0.502305	0.506782
Ltbp2	1.45572	3.5179e-05	1.62932	1.27051	0.596487	0.460711
Adamtsl4	1.45508	1.3427e-08	2.6968	3.00302	0.973216	1.10571
Kcnc2	1.45419	5.33569e-09	2.97771	3.61902	1.25576	1.15178
Rftn1	1.4512	1.41146e-22	22.6419	22.4072	9.79495	6.68031
Camk2a	1.45021	3.06462e-41	26.6309	28.8752	10.4542	9.85921
Snord22	1.44764	1.01514e-07	2.6968	2.73352	1.16158	0.829279
Mapk12	1.44737	9.08586e-24	15.2257	13.4751	5.18002	5.34424
Aldoc	1.44667	1.4688e-11	4.55085	5.39004	1.75807	1.88891
G530011O06Rik	1.44435	1.55099e-06	6.4049	6.58354	3.39056	1.38213
Myzap	1.44068	3.65435e-24	16.5741	14.9766	6.27881	5.34424
Bcl3	1.43956	2.02077e-06	2.64061	3.69603	1.50691	0.829279
Myadm	1.43941	1.56429e-98	193.608	226.151	78.2026	76.5701
Lbh	1.43937	4.12885e-106	217.036	249.366	85.4546	86.5215
Chrnb4	1.43905	5.98412e-09	4.66321	3.61902	1.34994	1.70463
Dok7	1.43875	0.000132179	2.19115	1.27051	0.816246	0.460711
Ctla2a	1.43796	8.69714e-12	7.24764	7.35355	2.07201	3.31712
Steap4	1.43773	4.76912e-05	1.06748	1.50151	0.533699	0.41464
Hspa2	1.43613	3.02748e-18	9.71971	10.5491	4.08123	3.40926
Tle6	1.43335	2.15953e-14	7.64093	7.93105	2.44874	3.31712
Casz1	1.43178	3.46279e-38	23.597	25.6027	8.88452	9.35243
Lgals9	1.42886	7.64424e-08	4.26993	7.39205	2.16619	2.16534
Adra1b	1.4265	0.000109741	1.51695	1.11651	0.565093	0.41464
Proca1	1.42604	2.37142e-06	2.0226	2.11751	0.941822	0.598924
Cebpb	1.42471	3.52803e-08	2.58443	3.04152	1.036	1.05963
Cracr2b	1.42191	2.00021e-11	4.94413	4.62003	1.72667	1.84284
Adamts18	1.4219	1.71019e-28	34.328	43.1973	15.6656	13.2685
A630089N07Rik	1.41851	6.6281e-30	42.2498	51.8599	18.805	16.4013
Naalad2	1.41842	1.15126e-15	9.32643	10.4336	3.10801	4.28461
Ppp1r36	1.41803	7.5623e-09	3.65191	3.19552	1.31855	1.24392
Vsig2	1.41665	9.79796e-07	2.47206	2.15601	0.627881	1.10571
Mall	1.4156	3.88425e-08	3.31481	4.19653	1.66389	1.15178
Mfsd7a	1.41488	0.000132346	1.17985	1.27051	0.596487	0.322498
Pon3	1.41384	6.14337e-18	9.15788	10.1256	3.73589	3.5014
Samsn1	1.41381	2.41051e-06	2.30351	1.96351	0.910428	0.691066
Grid1	1.41229	1.77592e-12	5.22505	5.39004	1.91504	2.0732
Rec8	1.40959	1.02638e-06	3.59573	2.77202	1.47552	0.921421
Plce1	1.40884	2.79205e-34	44.9466	50.4353	19.2446	16.6777
Lmod1	1.40825	4.4996e-15	10.1692	9.89457	4.42656	3.13283
Sp140	1.40822	1.06749e-13	10.8434	12.8591	5.33699	3.59354
Art4	1.40575	1.09602e-19	12.3603	11.9736	4.99166	4.19247
Anxa5	1.40373	1.70199e-70	122.086	140.795	50.8898	48.4668
Atp1b2	1.40333	5.87429e-33	26.6871	31.0312	11.2705	10.5503
Rras	1.40168	4.142e-31	21.2935	24.0627	9.10428	8.06244
Aard	1.40103	1.49123e-07	2.47206	3.31102	1.13019	1.05963
Rerg	1.39811	1.43993e-34	24.0464	22.7922	9.38682	8.38494
Gm15867	1.39759	5.22658e-06	2.07878	1.77101	0.816246	0.644995
Il7	1.39598	0.00124251	1.62932	2.77202	1.34994	0.322498
Cxcl16	1.39598	6.06909e-09	3.76428	3.69603	1.13019	1.70463
Pla2g12a	1.39552	1.16067e-14	12.1356	9.74057	4.58353	3.73176
Cthrc1	1.3927	5.37211e-39	34.328	38.8853	14.661	13.2224
Il13ra1	1.3917	3.38996e-17	14.72	19.8661	5.90208	7.27923
Dpp4	1.39145	2.47776e-10	4.55085	5.23604	2.07201	1.65856
E030030I06Rik	1.39002	5.36257e-10	4.7194	4.19653	1.78946	1.61249
Slc19a3	1.38955	7.87908e-06	1.40458	1.88651	0.565093	0.691066
Smpd5	1.38912	1.1703e-07	2.86535	2.73352	0.84764	1.28999
Foxq1	1.38808	8.49414e-09	4.88795	5.58254	2.48013	1.52035
Fam69c	1.38754	2.45484e-05	1.23603	1.77101	0.596487	0.552853
Bend4	1.38609	1.24461e-46	54.4978	56.9804	21.5049	21.1466
Dsg2	1.38608	1.55577e-40	53.1494	59.2904	22.1956	20.8241
Ptger3	1.38414	2.10006e-06	2.58443	3.34952	1.44413	0.829279
Parp10	1.37964	1.92695e-05	1.85405	1.50151	0.690669	0.598924
Gimap1	1.37944	2.68383e-09	4.55085	6.46804	1.97783	2.25748
Cpne7	1.3785	5.57493e-06	1.62932	1.92501	0.722063	0.644995
Ankrd33b	1.37447	6.49993e-05	1.06748	1.38601	0.439517	0.506782
Ptgr2	1.37433	7.69131e-33	22.3048	24.3707	9.48101	8.52315
Unc13c	1.37362	6.26471e-08	3.7081	2.96452	1.19297	1.38213
Akap6	1.37082	6.39398e-17	11.7985	14.1296	5.55675	4.46889
Npr3	1.36974	2.78569e-24	49.1042	64.9114	21.2224	22.8973
Pcsk6	1.36899	4.54041e-28	25.9567	26.4497	11.4902	8.79957
Prima1	1.36822	4.19033e-05	1.17985	1.46301	0.470911	0.552853
Elfn1	1.36694	1.24492e-10	6.0678	5.96754	2.73128	1.93499
Lmna	1.36556	4.98751e-40	49.2166	47.3553	19.4643	18.0138
Xkrx	1.36534	6.36413e-05	1.17985	1.46301	0.565093	0.460711
Matn3	1.36512	0.00040946	1.12367	1.00101	0.502305	0.322498
Cftr	1.36169	3.26515e-06	2.07878	2.11751	0.941822	0.691066
Sox21	1.36154	3.61096e-05	1.23603	2.27152	0.627881	0.737137
Igf2r	1.36078	2.03939e-12	976.578	1006.7	390.354	381.883
Haglr	1.36037	7.16896e-10	5.89925	6.00604	2.79407	1.84284
Cited1	1.36013	3.24461e-26	42.0251	52.7839	17.6749	19.2577
Naprt	1.3601	6.31874e-08	3.20245	2.84902	1.0674	1.28999
Naaa	1.35986	1.53187e-09	3.82046	4.42753	1.6011	1.61249
Actr3b	1.35588	1.9057e-08	3.53955	4.27353	1.25576	1.79677
Diras2	1.35527	2.02048e-08	16.7426	15.4771	8.53918	4.05425
Fer1l5	1.35331	1.91537e-06	2.97771	2.38702	1.22437	0.87535
Cgnl1	1.35313	6.2016e-142	178.775	186.688	71.2331	71.8248
Tbxa2r	1.35132	2.46666e-06	2.41588	2.34852	1.13019	0.737137
Thbd	1.35053	4.79958e-34	36.5191	41.3108	16.6075	13.9135
Mansc1	1.35049	2.61892e-06	2.6968	3.77303	1.5697	0.967493
Cda	1.34942	0.000134111	1.23603	1.46301	0.690669	0.368569
Rab37	1.34726	3.49507e-06	3.25863	2.23302	1.09879	1.05963
Col13a1	1.34593	2.28026e-18	21.1249	28.3362	8.53918	10.9188
Tcf15	1.3429	8.5562e-11	4.77558	5.65954	2.04061	2.0732
Rasgef1b	1.34248	2.217e-23	19.1023	17.6716	8.00549	6.49602
Phox2a	1.33899	5.47601e-05	1.17985	1.88651	0.659275	0.552853
Tfeb	1.33794	5.6008e-13	7.92184	8.54706	3.7045	2.81034
Usp13	1.3362	2.04335e-31	27.0242	30.7617	10.8623	12.0246
Spsb2	1.33603	4.28567e-10	4.43848	5.31304	1.78946	2.0732
Fxyd5	1.33522	6.72724e-21	15.0009	18.4416	6.43578	6.81852
Ssc4d	1.33426	2.33211e-11	6.18016	5.92904	2.6371	2.16534
Lnx1	1.33236	1.52244e-14	7.92184	9.31706	3.39056	3.45533
Ptgs2	1.3307	1.40407e-05	1.51695	2.46402	0.753457	0.829279
Slc27a2	1.32975	7.83256e-05	1.62932	1.50151	0.784852	0.460711
Cntnap4	1.32885	9.34548e-06	1.96642	1.69401	0.627881	0.829279
Exoc3l4	1.32835	1.95435e-08	7.13528	5.08203	2.69989	2.16534
Lpl	1.32678	1.48081e-39	53.655	55.2094	20.5945	22.8052
Tspan2	1.32591	1.35546e-36	26.6309	27.4892	11.1763	10.4121
Plscr4	1.32583	9.97019e-05	1.62932	1.77101	0.941822	0.41464
Mxd3	1.32498	5.11707e-39	30.7884	30.5307	11.8983	12.5774
Clec14a	1.32477	7.04151e-34	25.7319	28.8752	11.0193	10.7806
Camk1d	1.32321	1.25931e-24	16.3493	15.8621	6.56136	6.31174
Cav2	1.32288	5.55101e-09	4.0452	4.11953	1.78946	1.47427
Kcnab1	1.32217	4.57168e-08	2.97771	3.27252	1.25576	1.24392
Fhl1	1.32203	7.52747e-48	68.4312	74.0745	29.4476	27.5505
Fbxo32	1.31961	8.88563e-18	10.5063	11.5501	4.55214	4.28461
Synpo2	1.31881	8.1755e-56	86.0166	97.7907	36.8252	36.8569
Ltbp1	1.31565	1.18482e-143	235.633	244.477	97.6983	95.1828
Gm10069	1.31389	5.3703e-08	3.25863	4.15803	1.6011	1.38213
Ppfia2	1.31366	5.55489e-05	1.51695	2.84902	0.973216	0.783208
Snx22	1.31366	1.84078e-74	152.594	176.639	65.0485	67.402
G0s2	1.31323	1.2544e-11	6.18016	7.50755	2.60571	2.90248
Pdlim2	1.31305	3.60226e-09	5.89925	4.69703	1.91504	2.34962
Ppp1r17	1.31268	8.72878e-05	2.30351	4.00403	1.66389	0.87535
Scrn1	1.31261	1.04318e-27	19.7765	22.7922	8.4764	8.66136
Afap1l1	1.31258	6.00583e-50	62.1949	60.2914	24.8955	24.4177
Mafk	1.31203	9.15209e-26	18.709	18.7111	8.06827	7.0028
Atg9b	1.31151	9.71959e-06	1.74168	2.42552	0.941822	0.737137
Krt18	1.31108	3.98416e-15	47.0254	39.2318	21.034	13.7292
Olfml2b	1.31057	4.83754e-44	43.0364	45.3148	17.3295	18.2902
Scn5a	1.30952	5.70524e-12	6.46108	7.96955	2.91965	2.90248
Ccdc68	1.30589	1.34738e-07	2.75298	3.34952	1.22437	1.24392
Klc3	1.30427	3.23532e-09	10.6748	7.00705	3.7045	3.45533
Fam114a1	1.30416	3.49056e-36	47.0816	45.3533	19.4643	17.9677
Arg1	1.30297	1.14091e-07	3.93283	3.19552	1.50691	1.38213
AU021092	1.30201	1.9378e-05	2.0226	1.69401	0.816246	0.691066
Prune2	1.30182	1.05796e-14	11.4052	9.74057	4.61493	3.96211
Baiap2l2	1.30153	5.955e-05	2.24733	1.46301	0.722063	0.783208
Hbegf	1.3005	2.26748e-15	9.38261	10.8571	4.30099	3.91604
Ppp1r3b	1.29882	7.9645e-31	25.1701	25.2177	11.0821	9.3985
Pla2g7	1.29669	2.57803e-05	8.93314	7.73855	4.89747	1.88891
Tmem200b	1.29601	3.23611e-08	5.44978	4.08103	1.94643	1.93499
Anxa1	1.29337	1.88954e-09	4.32611	4.81253	1.97783	1.7507
Nos3	1.29046	4.50049e-35	28.5973	30.8002	12.2123	12.0706
Col4a5	1.29027	1.39239e-53	77.4206	75.1525	31.3313	31.0519
Gm11837	1.29019	0.000207419	1.23603	1.15501	0.470911	0.506782
Lyl1	1.28987	2.62286e-15	8.87696	8.70106	3.64171	3.54747
Chrm4	1.28978	6.34693e-06	1.85405	2.34852	0.659275	1.05963
Rhoc	1.28976	6.05741e-98	157.313	159.661	61.8777	67.7705
Ctsh	1.28849	6.13623e-12	9.49498	7.73855	3.83008	3.22498
Kank1	1.28589	1.05489e-73	151.92	156.773	67.9054	58.6945
Entpd1	1.28364	1.01531e-21	17.3606	20.0201	6.96948	8.38494
Tgfb2	1.28027	6.78308e-120	233.835	248.904	101.497	97.256
Arntl2	1.2802	1.38072e-07	3.42718	3.23402	1.13019	1.61249
C530005A16Rik	1.27951	1.98907e-06	3.82046	2.69502	1.25576	1.4282
Junb	1.27937	6.43696e-16	9.49498	10.3951	3.95565	4.23854
P2rx4	1.27765	3.43276e-11	5.89925	6.89155	2.51152	2.76426
Fuom	1.27744	2.01878e-12	7.52856	8.89356	3.64171	3.13283
Vmn1r90	1.27744	1.54777e-08	5.50596	4.27353	1.91504	2.11927
Ggta1	1.2762	1.64829e-33	30.5075	34.3037	13.8134	12.946
Manba	1.27233	1.10535e-14	10.113	10.0486	4.61493	3.73176
Thbs2	1.27213	8.72749e-14	10.2815	11.2036	3.73589	5.15996
Cisd3	1.2712	5.94986e-07	3.09008	4.00403	1.69528	1.24392
Gstt1	1.26913	2.44877e-07	2.75298	3.08002	1.13019	1.28999
1190002N15Rik	1.26696	2.2089e-48	89.8371	88.7431	39.7449	34.4612
Slc38a5	1.26653	4.41455e-08	4.32611	4.54303	2.16619	1.52035
Dnah7a	1.2664	5.93057e-05	1.40458	1.50151	0.470911	0.737137
Dsp	1.26557	6.30807e-102	198.72	191.885	85.9883	76.478
Rgl3	1.26478	5.81213e-09	4.94413	4.31203	2.00922	1.84284
Capg	1.26368	1.22388e-15	9.60734	9.39406	3.76729	4.1464
Atg16l2	1.26271	1.3563e-10	7.13528	6.00604	2.57431	2.90248
Cd274	1.26226	2.12393e-05	1.6855	2.15601	0.910428	0.691066
Tulp2	1.26057	3.2448e-06	2.64061	2.31002	1.09879	0.967493
Emp2	1.2593	1.88462e-19	14.5515	17.0556	6.93809	6.26567
Trim6	1.25797	3.3206e-16	11.2367	10.4336	4.26959	4.79139
Satb2	1.25762	5.20258e-17	51.0144	66.7595	27.9721	21.2848
Zeb2os	1.25477	5.91755e-08	4.0452	5.73654	2.07201	2.02713
Prickle3	1.25343	7.03954e-31	30.6199	32.6867	14.2529	12.301
Ndnf	1.2532	7.2297e-18	26.0129	19.4041	9.70077	9.35243
Rimkla	1.25188	5.21578e-09	5.28123	6.96855	2.79407	2.34962
Ccdc3	1.25137	2.12141e-16	10.2815	10.8956	4.42656	4.46889
Grb14	1.24842	1.49236e-13	8.25894	8.08505	3.51613	3.36319
Acat3	1.24841	2.05877e-39	72.8697	69.647	32.0219	27.9651
Slc2a13	1.24785	1.6103e-16	13.3716	11.6271	5.2742	5.2521
Slc16a9	1.24522	1.40592e-06	2.97771	2.54102	1.13019	1.19785
1110032F04Rik	1.24377	5.52756e-08	3.87665	5.23604	1.82086	2.02713
Tmbim1	1.24342	1.44136e-30	26.5747	29.0292	11.553	11.9324
Epn3	1.24304	4.77146e-11	8.31513	8.54706	4.17541	2.94855
Kcnq1	1.24223	1.31277e-05	2.47206	3.27252	1.50691	0.921421
Layn	1.24203	1.08022e-08	3.98901	4.19653	1.66389	1.79677
Gm11423	1.23984	0.00018881	1.06748	1.42451	0.502305	0.552853
Hrasls	1.23984	0.000189218	1.06748	1.42451	0.502305	0.552853
Ass1	1.23913	5.88825e-11	6.18016	6.54504	2.85686	2.53391
Ptgs1	1.23767	2.66364e-11	8.14658	6.89155	3.01383	3.36319
Paqr7	1.23762	3.07173e-09	5.33741	4.62003	2.1034	2.11927
Pcdh11x	1.23699	1.40601e-07	3.25863	3.77303	1.6011	1.38213
Plxnc1	1.23534	8.50597e-20	15.1695	18.0566	7.06366	7.04887
9030617O03Rik	1.23525	6.19744e-06	2.30351	2.11751	0.910428	0.967493
Stard6	1.23433	2.89338e-05	2.24733	1.73251	0.816246	0.87535
Emp3	1.23388	1.0596e-15	10.3377	10.7416	4.67772	4.28461
Zbtb8b	1.23317	1.18859e-12	9.43879	8.23906	4.01844	3.5014
Trh	1.23317	0.00207638	2.0226	1.54001	1.19297	0.322498
Ttc9	1.23286	1.08754e-08	4.26993	5.00503	2.1034	1.84284
Lancl3	1.23281	2.08667e-05	2.0226	1.77101	0.784852	0.829279
Grin2d	1.23112	2.07006e-07	3.76428	3.23402	1.50691	1.47427
Ctgf	1.22924	3.48933e-25	61.4645	79.041	30.1697	29.7619
Gngt2	1.229	1.83015e-07	3.20245	3.38802	1.47552	1.33606
Dnaja4	1.2276	6.50018e-14	8.31513	8.66256	3.61032	3.63961
Il1r1	1.22645	9.18291e-11	6.46108	7.93105	3.20219	2.94855
Cyba	1.22486	2.43044e-23	19.4956	22.7537	8.53918	9.53671
Col14a1	1.2217	6.09084e-15	12.3603	12.5126	4.58353	6.08138
Pld2	1.22096	3.26603e-22	16.0684	16.2086	6.84391	7.0028
Tceal7	1.21899	6.48295e-06	2.13497	2.34852	1.00461	0.921421
Dapp1	1.21875	2.39738e-09	6.01161	6.58354	3.10801	2.30355
Rhpn2	1.21818	3.77256e-12	7.58474	7.77705	3.51613	3.08676
Slc9a3r1	1.21715	7.4663e-18	32.811	29.4912	15.6028	11.1953
Prelid2	1.2138	1.74815e-11	8.65223	11.2421	4.61493	3.96211
Larp1b	1.21089	5.88688e-08	4.32611	5.39004	2.35455	1.84284
Gmpr	1.21055	4.20421e-20	20.226	19.5966	7.44039	9.76707
Hexb	1.21043	2.47048e-28	22.7542	23.2542	10.3914	9.49064
Adgrg2	1.2103	4.92129e-06	5.67451	7.12255	3.64171	1.88891
Trappc2	1.20888	4.25825e-10	5.56215	6.39104	2.6371	2.53391
P3h2	1.20747	1.08006e-28	23.0913	25.4487	10.4228	10.5963
2610027K06Rik	1.20723	8.75544e-09	4.60703	4.46603	2.04061	1.88891
Cd83	1.20575	4.25232e-09	7.41619	7.04555	3.73589	2.53391
Larp6	1.20556	0.00125869	2.3597	1.07801	0.753457	0.737137
Dnase1l1	1.20529	6.75183e-06	3.76428	4.11953	1.16158	2.25748
Tmem158	1.2049	2.64996e-08	4.60703	6.16004	2.22898	2.44177
Hhipl1	1.20466	8.66754e-06	2.13497	2.54102	0.784852	1.24392
C330013J21Rik	1.20332	4.4066e-14	10.3377	12.5126	5.08584	4.83746
Rbp4	1.20236	0.000705512	1.46077	1.11651	0.659275	0.460711
Zc3h12a	1.20173	3.28394e-06	3.14626	3.61902	1.78946	1.15178
2310030G06Rik	1.20105	8.77136e-09	6.51726	6.42954	3.32777	2.30355
Itga2	1.201	2.0363e-12	8.70841	9.43256	3.42195	4.46889
Angpt1	1.19994	2.33031e-36	40.1711	41.3878	18.2713	17.2306
Pilra	1.1997	3.89746e-07	3.65191	3.23402	1.5697	1.4282
Bud31	1.19921	2.91381e-28	33.3729	39.3088	16.4505	15.2035
Ano1	1.19731	4.00468e-31	39.7778	35.3432	17.1412	15.6181
Sigirr	1.19664	0.000307583	1.6855	1.23201	0.627881	0.644995
Ccdc74a	1.19634	6.89067e-06	2.41588	2.27152	0.84764	1.19785
Ces1d	1.19537	0.000176767	1.23603	1.50151	0.596487	0.598924
Pip5k1b	1.19444	1.19361e-11	7.41619	7.62305	3.48474	3.08676
Gm3716	1.19315	3.52808e-12	8.42749	8.62406	3.26498	4.19247
Bst2	1.18901	9.26138e-05	1.29222	1.92501	0.627881	0.783208
Tmem150b	1.18888	1.89437e-12	10.1692	9.35556	4.7405	3.8239
Slc25a45	1.18833	2.14307e-07	3.53955	3.38802	1.38134	1.65856
BC028528	1.18581	6.17658e-07	3.20245	3.04152	1.22437	1.52035
Chkb	1.18471	1.40187e-42	76.6902	78.1555	32.3673	35.7512
Slc6a13	1.18342	1.44172e-05	1.96642	2.15601	0.84764	0.967493
Tmem51	1.18194	8.75024e-16	11.967	12.2816	4.92887	5.75888
Tfpi	1.18096	5.47209e-25	31.3503	37.9228	14.5668	15.9867
Itm2a	1.17963	6.26092e-55	280.636	321.054	132.985	132.639
Rapgef4	1.1791	6.8421e-10	6.01161	5.65954	2.57431	2.57998
Col22a1	1.1787	3.00823e-11	8.59604	7.50755	3.7045	3.40926
5730508B09Rik	1.17819	4.35982e-09	4.77558	4.85103	2.1348	2.11927
9130221H12Rik	1.17748	2.81665e-30	70.1167	84.3541	34.8474	33.4476
Ms4a6c	1.17357	8.50158e-08	3.82046	4.54303	1.72667	1.98106
Gng11	1.17248	1.01607e-20	18.2596	16.5936	7.72294	7.73994
Stk17b	1.17167	3.05094e-17	14.72	13.5906	6.62415	5.94317
Cd34	1.17118	7.41412e-55	120.682	134.52	59.0522	54.2717
Tmem181b-ps	1.17069	3.59228e-29	41.7442	46.8933	19.0562	20.3173
Cdkn2b	1.16934	4.14409e-05	4.3823	5.46704	2.95104	1.4282
Ghr	1.16897	1.49361e-33	63.9366	72.881	31.3627	29.4855
Csmd2	1.16814	1.96075e-05	2.41588	2.19451	1.13019	0.921421
Tnfrsf14	1.167	0.000106639	1.79787	1.54001	0.565093	0.921421
Plcb2	1.16681	2.60382e-05	2.07878	1.96351	0.879034	0.921421
Rin1	1.16604	1.83011e-11	9.55116	9.00906	4.67772	3.59354
Ldha	1.16449	6.7496e-16	683.133	652.271	297.49	298.264
Tmcc3	1.16377	1.48349e-26	23.4846	23.6392	11.0821	9.95135
A230072E10Rik	1.16236	0.000173341	1.79787	2.00201	1.09879	0.598924
Tubb6	1.16003	3.5907e-31	68.7683	61.8699	31.0487	27.4123
Elf4	1.15979	2.7056e-26	42.4746	48.7413	20.1864	20.6398
9330136K24Rik	1.15917	0.000532462	2.19115	1.84801	1.25576	0.552853
Ankrd6	1.15778	3.8307e-31	47.0816	46.0848	21.348	20.4095
Cadps	1.15777	1.407e-05	2.92153	2.77202	1.53831	1.01356
Gm15401	1.15732	0.00012048	1.3484	2.07901	0.753457	0.783208
A230050P20Rik	1.15665	0.000422926	2.24733	1.46301	0.973216	0.691066
Nab1	1.15635	6.22352e-32	38.7103	36.8832	18.0202	15.8945
Smim8	1.15606	6.35693e-11	9.15788	11.5886	5.11723	4.19247
Il2rg	1.15571	1.66362e-12	8.09039	8.54706	3.73589	3.73176
Eno2	1.15562	1.01322e-18	14.5515	14.3606	6.43578	6.54209
Itpr2	1.15495	1.12267e-25	21.2935	22.9847	9.79495	10.0896
Nudt18	1.15467	2.08906e-11	7.75329	9.39406	3.92426	3.77783
Kcnq5	1.1531	2.49875e-13	10.2254	11.8196	5.3056	4.60711
Pnpo	1.15239	3.93894e-33	33.2043	32.9562	14.2843	15.4799
Car9	1.15129	3.15563e-06	2.58443	2.92602	1.09879	1.38213
Nkain4	1.15087	8.64619e-13	9.32643	10.8956	4.26959	4.83746
Ckmt1	1.15017	2.42633e-07	4.83176	4.31203	2.32316	1.79677
Gm16982	1.15013	3.25954e-07	3.48336	3.81153	1.44413	1.84284
Syndig1	1.14697	6.14736e-06	4.66321	3.42652	2.04061	1.61249
S100a13	1.14695	9.3505e-08	5.16886	4.31203	1.97783	2.30355
Tspan17	1.14679	2.06052e-05	3.31481	2.38702	1.19297	1.38213
Smpdl3a	1.14547	6.90549e-15	11.5738	11.5501	5.43117	5.02175
Parp4	1.14522	1.59682e-16	13.1469	12.8206	6.02766	5.71281
Stxbp2	1.14464	1.59178e-30	34.5527	33.7647	16.3877	14.5124
Acacb	1.14441	2.11922e-20	17.6977	16.9786	8.13106	7.55566
Aoc3	1.14394	0.000927958	1.29222	1.03951	0.502305	0.552853
Crispld2	1.14251	1.21002e-18	21.7429	27.3737	10.4542	11.7942
Mccc1os	1.14095	1.66412e-05	2.07878	2.57952	1.09879	1.01356
Plp2	1.14087	1.11656e-44	80.005	81.3511	38.1124	35.0601
Wnk4	1.13973	5.43127e-27	24.3274	23.3697	11.0507	10.5963
Dok4	1.13927	3.37195e-29	44.0477	46.1233	21.034	19.9027
Ppp1r3d	1.13879	1.24138e-15	12.1918	13.3981	5.49396	6.12745
Dennd2d	1.13763	0.00010977	1.79787	2.00201	1.036	0.691066
Col1a1	1.13719	3.11135e-13	735.552	669.635	310.927	327.934
Higd1a	1.13358	3.1269e-30	41.4633	37.8073	18.2086	17.9216
Tfr2	1.13247	0.00325174	1.17985	1.07801	0.753457	0.276426
Irak2	1.13245	2.04397e-12	12.3603	10.2026	5.08584	5.20603
Agpat2	1.12914	1.51307e-14	11.6861	13.7831	5.8393	5.80496
Il1rap	1.12853	1.60865e-21	20.1698	23.0617	10.3286	9.44457
Tmsb4x	1.12801	2.63771e-47	358.73	360.555	169.654	159.452
Colec12	1.1267	1.43198e-62	94.725	97.9832	43.7947	44.4586
Ddr1	1.12668	1.14058e-58	119.109	131.594	56.9488	57.8653
Sall1	1.125	3.82696e-13	45.5085	49.3958	25.8687	17.6452
Gm20735	1.12427	0.000887923	1.3484	1.19351	0.659275	0.506782
Shank1	1.12222	5.85043e-15	15.8437	19.9816	7.56597	8.89172
Hey1	1.12033	6.56376e-32	60.5094	62.3319	30.1069	26.3987
Tlcd2	1.1194	1.12428e-10	11.2928	10.4336	5.8079	4.19247
Isl1	1.11863	1.02176e-26	55.6215	53.0149	26.8105	23.2198
Syt12	1.11785	7.06156e-08	5.00031	4.42753	2.04061	2.30355
Ano5	1.11644	0.000490829	1.6855	1.96351	1.13019	0.552853
Srl	1.1164	1.52267e-60	99.1073	104.413	47.2481	46.6239
Cfap45	1.11623	0.000891708	1.40458	1.15501	0.627881	0.552853
Tspan32	1.11587	0.00026653	1.3484	1.88651	0.84764	0.644995
B3galt5	1.11464	0.000109266	1.79787	2.69502	0.784852	1.28999
Rbpms2	1.11455	6.79672e-19	43.0364	53.5154	21.0026	23.5884
4933416M07Rik	1.11388	0.000840199	2.19115	1.27051	0.816246	0.783208
Ntsr1	1.11125	0.000646507	1.85405	2.92602	1.47552	0.737137
Tfap2c	1.11022	1.68806e-15	14.8886	13.5521	7.00088	6.17352
Cilp2	1.10875	0.00121833	1.23603	1.03951	0.502305	0.552853
Trim72	1.10872	0.000649633	1.3484	1.19351	0.533699	0.644995
Sox17	1.10871	3.25995e-12	10.3377	9.35556	4.70911	4.42282
Dpp7	1.10741	3.9341e-17	16.7988	17.4791	7.06366	8.84565
Camta1	1.10491	2.58809e-17	52.0819	67.7605	25.6803	30.0383
Sall4	1.10472	2.74896e-17	14.1582	14.5531	6.62415	6.72638
Akap12	1.10312	4.87265e-116	201.586	208.248	96.474	94.3075
Clstn2	1.10274	9.9997e-13	9.38261	9.58656	4.36377	4.46889
Rpl39	1.0998	1.79603e-92	167.258	176.293	79.9921	80.3019
Kcnk6	1.09832	2.31904e-11	8.48368	10.0871	4.11262	4.56104
Pmaip1	1.09698	3.14389e-06	2.86535	3.04152	1.28716	1.47427
Acadm	1.09687	1.77294e-27	52.6437	60.0989	27.1873	25.5234
Lipo1	1.09614	6.20902e-10	7.52856	7.08405	3.61032	3.22498
Tnc	1.09551	2.59664e-53	287.097	254.564	122.594	130.888
Rcn3	1.09518	1.79598e-67	275.242	291.485	135.905	129.368
Kbtbd13	1.09259	6.729e-05	1.91023	1.92501	0.784852	1.01356
Abcc8	1.09164	1.93971e-07	5.11268	4.35053	2.22898	2.21141
As3mt	1.0915	6.3936e-20	21.4058	19.1731	9.92052	9.12207
Zfp825	1.0913	9.59905e-16	20.2822	17.7101	7.87991	9.95135
Samd5	1.0912	3.21943e-10	14.5515	13.3596	7.84852	5.2521
Dhrs3	1.09105	1.11553e-19	21.3497	25.1792	11.5216	10.3199
Smad7	1.08999	1.24149e-28	50.9021	50.1273	24.4246	23.0355
Hist1h1c	1.08997	1.41955e-07	4.26993	4.38903	2.04061	2.02713
Zdhhc2	1.08961	2.6794e-19	20.4507	21.2906	10.7682	8.84565
Llgl2	1.08958	7.53979e-15	18.3158	19.9046	10.2659	7.69387
Bhlhe41	1.08917	9.86492e-07	3.59573	4.46603	1.94643	1.84284
Trib3	1.08896	0.000178158	2.86535	1.88651	1.036	1.19785
Fam101a	1.08852	5.97826e-08	6.68581	5.77504	3.23359	2.62605
Akap5	1.08775	4.3013e-24	23.8217	22.4457	10.9879	10.7806
Mlf1	1.08756	1.92354e-10	7.52856	7.35355	3.54753	3.45533
Tgfbi	1.08731	1.44318e-35	376.99	330.448	166.263	166.685
Corin	1.08333	2.64394e-16	33.9909	26.9502	15.4459	13.3145
Stk32a	1.08213	1.74169e-06	5.44978	5.85204	3.26498	2.0732
C430049B03Rik	1.08177	4.01905e-16	29.3839	39.6553	16.2621	16.3552
0610040J01Rik	1.08145	7.90441e-06	2.97771	3.50352	1.72667	1.33606
Nfkbiz	1.08037	2.97328e-18	16.1808	17.5176	7.59736	8.33886
Cd72	1.07995	0.000431671	2.07878	1.50151	0.910428	0.783208
Susd1	1.07755	2.86568e-12	10.7872	12.5896	5.87069	5.20603
Phyhd1	1.07573	2.80534e-07	5.16886	4.38903	2.32316	2.21141
Tbx1	1.07496	3.18683e-16	44.2724	45.5458	24.299	18.3363
Cnksr1	1.07491	0.000129309	4.32611	2.84902	1.97783	1.4282
Myof	1.07458	2.42317e-23	34.8336	29.8762	15.3831	15.3417
Pdk1	1.07198	9.51671e-32	70.7909	70.725	35.6637	31.6508
Nell1	1.07143	1.50521e-05	3.14626	2.96452	1.66389	1.24392
Gm9899	1.07017	3.20377e-06	4.0452	3.38802	1.78946	1.7507
Rras2	1.06927	4.50959e-28	48.7671	48.4718	23.7653	22.5748
Dcn	1.0676	7.03744e-14	27.0242	37.9613	15.5715	15.4338
P4ha2	1.06638	1.87958e-29	41.0138	43.8133	19.5899	20.9163
Plat	1.06636	2.86144e-34	62.1387	65.1039	29.479	31.2823
Oplah	1.06205	1.67178e-15	18.2034	17.5946	9.54379	7.60173
Trpc6	1.0614	2.72519e-06	3.59573	3.27252	1.63249	1.65856
Ehd4	1.05808	2.99667e-28	52.6437	58.4819	27.1559	26.2144
Man1c1	1.05733	3.32956e-27	35.2269	38.1538	18.4911	16.7699
Mrps21	1.05732	8.70411e-27	48.5985	45.9308	22.5723	22.8513
Heyl	1.05731	6.99244e-14	42.4746	54.9399	25.6176	21.1927
Wipf3	1.05728	5.38121e-17	15.1133	16.0546	7.28342	7.69387
Rnf144b	1.05572	1.45509e-06	8.31513	5.69804	3.51613	3.22498
Jdp2	1.05563	2.04347e-08	8.53986	6.93005	3.98705	3.45533
Tbx3	1.05546	2.94806e-22	71.9146	61.7159	34.5335	29.7619
Fuca2	1.05348	3.47531e-20	21.0126	21.5216	10.9565	9.53671
Pkhd1l1	1.05213	7.42114e-19	20.5069	18.4031	9.13567	9.62885
Sardh	1.05211	6.19892e-12	10.113	10.4721	5.2742	4.65318
Wdr92	1.05144	3.13577e-20	44.8343	53.8619	23.9851	23.6345
Bcl6	1.04998	3.1128e-06	3.59573	3.77303	1.94643	1.61249
Tmem88	1.04853	3.64531e-14	18.3719	15.0151	7.84852	8.29279
Plek2	1.04633	4.05321e-05	2.3597	2.69502	0.973216	1.47427
Foxl1	1.04627	9.18822e-19	17.6416	19.1731	9.07288	8.7535
Prkcg	1.046	0.00039043	1.46077	1.61701	0.753457	0.737137
Arhgap44	1.0457	5.1639e-21	21.462	23.8702	10.5798	11.3796
Cdc42ep2	1.04558	1.47108e-07	4.88795	4.69703	2.38595	2.25748
Kctd8	1.04541	0.000291851	1.40458	1.73251	0.690669	0.829279
Prss22	1.04524	6.00776e-05	2.75298	4.42753	1.82086	1.65856
Id1	1.0452	1.01982e-21	76.016	62.1779	34.4393	32.5262
Trim16	1.04508	6.13442e-12	10.8996	10.1256	5.3056	4.88353
Hhip	1.04471	1.21238e-19	23.2599	27.6817	12.0239	12.6695
Fam49a	1.044	1.35947e-12	16.1808	19.7506	9.73216	7.69387
Cntn1	1.0436	3.7579e-07	5.67451	4.81253	2.32316	2.76426
Trpv2	1.04333	0.000130842	2.07878	1.88651	0.910428	1.01356
Grrp1	1.04313	4.53586e-08	6.0678	6.39104	3.32777	2.71819
Gdpd3	1.04305	0.000710966	1.40458	1.30901	0.533699	0.783208
Btn2a2	1.04207	4.93278e-07	4.94413	4.35053	2.07201	2.44177
Dio3	1.04107	0.00191381	1.17985	1.15501	0.627881	0.506782
Espn	1.03992	3.63475e-06	3.82046	3.85003	2.07201	1.65856
Vim	1.03711	5.53709e-10	793.027	749.215	379.931	371.609
Gm266	1.037	1.06034e-15	15.1133	17.4791	8.00549	7.87815
Mtus1	1.03596	7.58612e-22	63.3748	75.73	35.8206	32.0194
3110045C21Rik	1.03584	0.00174835	1.17985	1.07801	0.502305	0.598924
Cited4	1.03576	4.40628e-09	9.10169	9.35556	3.7045	5.29817
Foxe1	1.03567	0.000110632	2.92153	2.27152	1.38134	1.15178
Ramp2	1.03456	1.70359e-25	43.823	43.3128	21.1596	21.377
Ak4	1.03351	4.35223e-21	33.1481	32.0707	17.4865	14.3742
Ank	1.03303	1.38469e-14	24.7206	31.3392	14.818	12.5774
Mcee	1.03246	2.04682e-12	10.7872	12.0121	5.52535	5.62067
Hpx	1.03147	0.0013117	1.3484	1.38601	0.784852	0.552853
Fmo5	1.02929	8.8062e-06	3.48336	3.04152	1.53831	1.65856
Ppara	1.02807	0.00016369	2.75298	2.38702	1.50691	1.01356
Slc37a4	1.02801	2.58022e-09	8.25894	7.43055	3.54753	4.1464
Lrrc9	1.02672	4.96959e-05	3.76428	3.46502	2.16619	1.38213
Abracl	1.02492	1.55784e-25	64.5546	69.5315	35.3497	30.5451
Aldoa	1.02456	8.81278e-11	711.449	731.312	350.954	358.249
Lhfpl1	1.02246	3.74532e-05	2.3597	3.00302	1.34994	1.28999
2010320M18Rik	1.02099	1.27078e-08	6.91054	6.46804	3.04522	3.54747
Zfp804a	1.02078	4.24512e-06	3.20245	3.69603	1.69528	1.70463
Styk1	1.02072	3.33873e-05	3.25863	3.46502	1.97783	1.33606
Tmem150a	1.02018	9.27149e-14	12.6412	12.5126	6.09045	6.31174
Slfn5	1.01991	7.53836e-07	10.113	7.23805	3.67311	4.88353
Camk2n1	1.01811	6.48772e-10	9.94444	8.47006	4.30099	4.79139
Vegfc	1.01778	1.89379e-21	23.5408	24.9867	12.4948	11.4717
Efhd2	1.01694	7.79239e-44	97.7589	105.067	47.9387	52.2907
Tgfb1	1.0144	6.01046e-26	32.193	34.8427	16.2307	16.9542
Tlr4	1.01414	0.00153449	1.6855	1.23201	0.753457	0.691066
A430078G23Rik	1.01339	3.29062e-07	4.94413	5.96754	2.82547	2.57998
Epor	1.01314	4.99338e-07	9.77589	8.50856	3.48474	5.5746
Cyr61	1.01279	8.99577e-31	63.2062	59.4059	30.3581	30.4069
Rnd2	1.01277	5.39815e-11	10.5625	13.0516	5.71372	5.98924
Izumo4	1.01249	2.00175e-05	3.87665	6.04454	2.29177	2.62605
Scx	1.01092	4.13449e-26	32.5301	34.3807	17.0784	16.1249
Hapln3	1.00988	0.000379278	1.62932	1.61701	0.690669	0.921421
Egfl8	1.00778	0.000191786	3.31481	2.27152	1.34994	1.4282
Gm19557	1.00747	5.46792e-09	7.02291	8.20056	3.61032	3.96211
Lrp2	1.00742	4.25683e-10	13.9896	11.6656	7.09506	5.66674
Stac	1.00686	0.00168675	1.0113	1.42451	0.659275	0.552853
Per2	1.00672	2.96473e-14	16.1808	19.1346	8.13106	9.44457
Angptl6	1.00668	0.0010882	2.13497	1.61701	1.13019	0.737137
Smim3	1.00656	1.44172e-18	18.8776	20.5591	10.0461	9.58278
Scn1b	1.0063	8.02698e-05	3.0339	2.38702	1.22437	1.47427
Abi3bp	1.00576	1.69639e-05	3.371	4.88953	2.04061	2.0732
Olfm2	1.00563	5.36649e-06	5.3936	4.08103	2.32316	2.3957
Bricd5	1.00563	4.72206e-07	6.23635	5.92904	2.51152	3.54747
Gas6	1.00505	1.33437e-11	13.9335	17.9796	7.3776	8.52315
Fam162a	1.00482	2.09384e-32	63.768	66.2974	32.3359	32.4801
Cacna1d	1.00422	2.43061e-17	20.7316	24.9867	11.4588	11.3335
Echdc3	1.00352	5.48716e-05	2.86535	2.54102	1.13019	1.56642
Map3k5	1.00327	2.14109e-18	23.6532	23.2927	12.7774	10.6424
Synj2	1.00158	7.67838e-18	19.9451	22.5997	11.1135	10.1356
2700054A10Rik	1.00038	9.13793e-06	3.25863	3.19552	1.47552	1.7507
Wnt7b	-1.00011	2.17798e-19	12.6974	13.5521	27.5326	24.9705
Gm14325	-1.00016	1.27688e-18	15.5066	13.1671	30.2639	27.0898
Twist1	-1.00219	1.84445e-67	111.749	119.697	224.625	238.971
Vgll3	-1.00228	9.36264e-10	5.16886	4.19653	8.94731	9.81314
Col6a2	-1.00293	8.15361e-42	63.7119	70.6865	128.182	141.162
Sptbn2	-1.00528	1.09144e-21	25.0577	27.9127	55.8814	50.4478
Bdnf	-1.00886	3.2581e-15	7.41619	8.31606	15.9482	15.7102
Musk	-1.01029	0.00331024	0.449466	1.34751	1.91504	1.70463
Ret	-1.01157	2.60024e-07	3.14626	4.65853	7.53457	8.20065
Chst8	-1.01179	3.53056e-07	3.65191	2.69502	5.93348	6.86459
Zfp398	-1.01221	3.28874e-13	6.23635	6.96855	12.9971	13.637
Cdk6	-1.0159	1.04696e-14	7.41619	8.16206	15.1005	16.4013
Gng7	-1.01619	5.78938e-16	8.48368	7.46905	16.3249	15.9406
Gng3	-1.01826	5.2173e-11	6.57344	5.00503	11.4274	12.0246
Rab11fip4	-1.01915	2.15072e-23	18.7652	15.6696	35.0986	34.6915
Ap3b2	-1.01978	0.00278671	0.449466	0.885506	1.6011	1.10571
Pbld1	-1.02067	3.14995e-05	1.3484	1.38601	3.01383	2.53391
Tgfbr3	-1.02197	1.63339e-27	25.6196	25.7567	52.1769	52.1525
Acat2	-1.02274	4.12116e-38	69.2178	57.7504	129.94	128.032
Farp1	-1.02487	1.60942e-13	311.255	300.225	606	638.223
Myog	-1.02511	6.96601e-23	23.597	25.9492	52.3653	48.4668
Fgfr4	-1.02603	2.25473e-12	6.0678	6.93005	12.4634	14.0056
Tfap2a	-1.02755	3.6622e-16	16.4055	12.4356	30.829	27.9651
H3f3a	-1.03216	1.23591e-08	429.353	406.678	860.574	849.182
Cdh4	-1.03775	1.18191e-18	9.04551	10.3181	20.312	19.442
Icosl	-1.03891	3.09643e-08	2.86535	3.27252	6.52996	6.08138
Bcl7c	-1.04073	3.38149e-25	21.9677	21.2136	43.7319	45.1036
Rnf122	-1.04103	5.52371e-56	68.1503	73.112	139.515	151.159
Ccnd1	-1.04177	3.57989e-15	295.299	279.858	603.425	580.68
Krt15	-1.04306	2.0915e-16	9.15788	10.7031	19.0876	21.8377
Fbxl7	-1.04401	1.51868e-52	48.6547	49.1263	98.4204	103.199
Nol4	-1.04505	0.000200955	0.898933	1.42451	2.26037	2.53391
Hdac4	-1.04579	7.00191e-30	17.3606	17.0171	35.8206	35.1522
Spock2	-1.04927	7.0998e-22	13.5964	11.9736	26.0571	26.8594
Gapdh	-1.04932	0.00169579	1307.83	1525.73	2855.13	3009.09
Gas1	-1.05487	1.38237e-57	118.266	102.834	223.18	236.16
Fzd4	-1.06189	1.51586e-56	48.9356	49.3573	104.354	100.85
Zfp366	-1.06264	4.70167e-06	1.57313	1.54001	3.13941	3.36319
Iglon5	-1.06268	3.62398e-33	35.6202	37.7303	73.6505	79.5647
D830031N03Rik	-1.063	8.52846e-37	36.6877	35.3047	76.7899	73.6216
Ttyh2	-1.06343	3.15638e-19	9.21406	11.0111	21.5363	20.732
Nos1	-1.06617	4.86554e-07	3.7081	2.31002	6.05905	6.54209
Kifc5b	-1.0677	4.57383e-23	12.9222	11.1266	25.1152	25.293
Pianp	-1.06818	7.10887e-18	13.1469	13.7831	25.4606	31.0058
Rgma	-1.06874	3.43127e-72	69.2178	71.341	144.507	150.33
Pou2f2	-1.06885	1.21165e-05	1.29222	1.80951	3.32777	3.1789
Emilin3	-1.07091	4.6528e-17	22.1924	23.7547	42.7587	53.7649
Tmem26	-1.07276	4.77624e-33	30.339	28.5287	60.3394	63.4859
Magi2	-1.07291	1.98878e-17	7.86566	7.85405	17.2667	15.8024
Adcyap1	-1.07391	0.000694192	0.674199	0.924006	1.47552	1.88891
2016-09-03	-1.07564	8.38205e-92	78.6566	79.5415	166.42	167.008
Ptprn2	-1.07644	6.03235e-05	1.29222	1.19351	3.07662	2.16534
Tle3	-1.07644	7.48918e-53	147.088	151.691	304.397	325.676
Bmper	-1.077	1.20428e-25	20.6193	21.6756	43.3866	45.8407
Rgs16	-1.07713	1.84609e-17	10.5625	14.1681	25.9629	26.2144
1700019G17Rik	-1.07721	3.51986e-05	2.0226	1.07801	3.54753	2.99462
Synpr	-1.07767	0.000722616	0.730383	0.500503	1.53831	1.05963
Eno1	-1.07783	1.13072e-11	347.662	295.181	670.86	686.09
Crnde	-1.07808	8.00389e-07	2.41588	1.80951	4.17541	4.74532
Atad3aos	-1.07978	0.00140225	0.618016	0.577504	1.09879	1.4282
Asxl3	-1.08437	1.26397e-71	65.4535	69.1465	142.592	142.82
Astn2	-1.08555	7.21962e-16	7.52856	6.31404	14.818	14.5585
Pvrl4	-1.08712	6.04177e-09	5.28123	3.85003	8.66476	10.7346
Lrrc7	-1.08951	7.17639e-07	2.24733	3.61902	6.31021	6.17352
Sec1	-1.09004	2.20081e-06	2.0226	2.19451	3.95565	5.02175
Arpp21	-1.09086	6.25072e-10	3.76428	4.04253	9.07288	7.55566
Dnm1	-1.09114	1.99848e-81	97.3095	99.4077	199.101	219.989
Prdm16	-1.09575	5.72097e-67	57.2508	58.9439	123.944	124.392
Epha3	-1.09634	1.38471e-75	74.3867	71.9185	161.428	151.39
Auts2	-1.09764	2.21755e-79	112.647	120.467	243.367	255.51
Tubb2a	-1.09783	1.67549e-36	31.1817	32.6867	69.7576	66.9413
Gm3893	-1.09787	1.42705e-31	19.5518	18.5956	40.9693	40.6808
Rtn4r	-1.098	1.20365e-05	1.40458	1.03951	2.60571	2.62605
Cacna1c	-1.09809	3.02139e-66	80.4545	88.3196	171.851	189.444
Kcnq4	-1.09947	1.85188e-08	3.87665	3.27252	6.74972	8.56922
Gm3696	-1.10058	0.000826995	0.786566	0.385003	1.13019	1.38213
Celf3	-1.10134	2.55433e-05	1.40458	1.88651	4.11262	2.94855
B130034C11Rik	-1.10179	1.94368e-05	1.12367	1.15501	2.44874	2.44177
Clstn3	-1.10286	2.40644e-19	8.37131	7.85405	17.8946	16.9542
Dtx4	-1.10525	3.56984e-23	24.4397	21.6756	52.6792	46.5318
Col5a3	-1.10539	0.000124091	0.786566	0.924006	1.88364	1.79677
Kcnj2	-1.10607	1.21951e-27	18.8214	16.6321	40.0588	36.2579
Cenpv	-1.10803	1.7059e-17	10.0568	8.04655	18.4283	20.5938
6430571L13Rik	-1.11122	0.000119926	1.06748	0.770005	1.75807	2.21141
Tmem30b	-1.11222	2.89322e-09	3.48336	2.65652	6.59275	6.68031
Gm13251	-1.11241	5.18621e-11	5.89925	6.08304	14.8494	11.0571
Cyfip2	-1.11306	2.58391e-23	25.1139	31.9552	62.537	60.906
Dnm3	-1.11433	1.28502e-19	8.03421	9.31706	18.4911	19.0734
Pcdh17	-1.1165	6.92222e-30	16.5741	19.1346	37.9868	39.4368
Mei4	-1.11857	5.53397e-05	1.12367	0.770005	1.94643	2.16534
Wnk2	-1.12073	4.37864e-30	24.2712	24.4092	51.1723	54.6864
Gm16576	-1.12133	1.27504e-10	3.59573	3.38802	7.31482	7.87815
Net1	-1.12156	4.82004e-27	213.328	220.683	468.368	475.96
Kifc1	-1.12252	1.6234e-31	29.2715	29.6452	60.2766	68.0009
0610038B21Rik	-1.12287	0.00127008	0.674199	0.577504	1.0674	1.65856
Ttbk1	-1.1241	1.66599e-06	2.19115	1.77101	3.79868	4.83746
Tnnc2	-1.12495	0.00114468	0.561833	1.00101	1.38134	2.02713
Cdh15	-1.12869	2.43476e-29	14.2144	15.4771	31.6138	33.3094
Igsf10	-1.12985	5.30063e-56	46.913	45.7383	97.6669	105.088
Otog	-1.13124	0.00180828	0.898933	1.38601	3.48474	1.52035
Rhbdl3	-1.13371	2.61993e-08	2.52825	2.19451	5.52535	4.83746
Myh1	-1.13894	0.000612501	0.561833	0.539004	1.31855	1.10571
Trpm3	-1.14046	3.45538e-14	6.12398	6.12154	14.7866	12.2088
Astn1	-1.14075	6.66613e-52	41.4071	38.3848	87.5266	88.4104
Lrguk	-1.15097	0.000685023	0.449466	0.885506	1.44413	1.52035
Nhlh2	-1.15433	1.50168e-06	1.85405	1.30901	3.86147	3.1789
Fbxo41	-1.15524	3.02043e-09	2.86535	4.08103	8.09967	7.37137
Cpne4	-1.15578	9.72187e-05	1.40458	1.00101	2.1348	3.22498
S1pr3	-1.15795	2.46144e-93	85.2301	81.7361	178.978	193.591
Dach1	-1.15822	9.53572e-32	24.6083	22.8307	51.9258	53.9492
Pou6f1	-1.15858	2.56552e-26	24.3274	23.1772	49.2887	56.7596
Caskin1	-1.15888	4.36247e-14	6.4049	6.42954	12.8088	15.8484
Dmrt2	-1.16343	3.6667e-30	15.7875	13.5906	33.2777	32.5262
Rpl37rt	-1.16846	1.2207e-07	1.79787	2.04051	4.11262	4.51497
Pstpip2	-1.17087	1.51752e-05	1.46077	1.54001	2.79407	3.96211
Mgat5b	-1.17349	2.44287e-15	5.33741	5.50554	11.7414	12.7156
Shroom4	-1.17524	3.07235e-30	21.462	20.2126	48.5038	45.6104
Myb	-1.17544	2.35723e-22	8.31513	8.54706	19.841	18.2441
Cdr1	-1.1763	7.98697e-07	1.46077	1.30901	3.26498	2.99462
Srgap3	-1.18057	1.18351e-41	27.9231	29.6067	64.7032	65.6974
9430076C15Rik	-1.18174	0.000614948	1.46077	0.770005	1.78946	3.27105
Nos2	-1.18216	3.26379e-06	1.79787	1.50151	3.20219	4.28461
Klhl34	-1.18229	1.21419e-15	5.67451	4.92803	11.8983	12.1628
Sgcd	-1.18403	3.99122e-10	2.64061	3.00302	6.37299	6.44995
A330074K22Rik	-1.18498	7.92305e-08	1.96642	1.73251	3.98705	4.42282
Fut9	-1.18669	2.86937e-05	0.842749	0.924006	2.04061	1.98106
Lpar1	-1.19549	6.53792e-107	106.467	111.92	247.228	252.93
Gm14326	-1.19824	6.24504e-29	11.2367	10.3181	25.2722	24.1873
Tenm4	-1.20213	1.51721e-67	96.6353	112.151	232.19	248.185
Ccna1	-1.20432	3.88637e-05	0.898933	1.19351	2.1034	2.71819
Cdk5r2	-1.20537	9.34911e-05	0.730383	0.616004	1.53831	1.56642
Pou3f1	-1.20566	2.13618e-07	1.91023	1.54001	3.67311	4.28461
Pygo1	-1.20675	2.85674e-38	24.215	26.6422	58.7383	58.6485
Lrrc4c	-1.20768	0.000362788	0.50565	0.577504	1.34994	1.15178
Tmeff2	-1.2109	7.67428e-06	1.62932	1.46301	2.91965	4.23854
Gxylt2	-1.21174	3.55732e-11	3.59573	2.96452	8.09967	7.09495
Aldh3b2	-1.21586	4.17129e-05	0.786566	0.770005	1.72667	1.88891
Aldh1a3	-1.21612	4.86709e-10	3.31481	2.88752	8.00549	6.40388
Zfhx2os	-1.21616	2.91782e-22	7.47238	7.73855	17.1412	18.1981
Il17rd	-1.21915	7.10815e-101	88.1516	78.425	195.459	192.347
Fign	-1.221	8.0714e-35	21.1811	20.5591	48.0957	49.2039
Slc45a1	-1.22373	0.000197118	0.561833	0.616004	1.50691	1.24392
Mylk4	-1.22512	1.11838e-06	2.0226	3.46502	7.34621	5.48246
Cped1	-1.22685	4.41632e-53	34.1594	36.3057	81.9071	83.0201
Podn	-1.22806	5.6645e-09	2.13497	2.54102	5.14863	5.80496
Ptprt	-1.23292	1.63622e-12	5.33741	4.50453	12.9971	10.1356
AI607873	-1.23306	0.00168372	0.3371	0.770005	1.036	1.56642
A930007I19Rik	-1.23333	0.000121764	0.955116	0.731505	1.5697	2.3957
Ncam2	-1.23467	3.53911e-06	1.17985	1.23201	2.54292	3.13283
Slmo1	-1.2347	3.09233e-16	5.0565	4.58153	11.3019	11.3796
Fmn2	-1.23549	3.48933e-25	8.20276	8.20056	19.8724	18.7509
Ramp3	-1.23568	6.7097e-09	2.0226	2.73352	5.90208	5.29817
Mertk	-1.23653	8.56086e-35	19.6642	19.2886	45.8981	45.8868
Dner	-1.24124	1.81281e-05	0.730383	1.15501	2.29177	2.16534
Lrba	-1.24363	2.68209e-52	70.7348	57.2114	152.638	150.33
Hist3h2ba	-1.24456	5.70524e-12	3.0339	3.96553	8.4764	8.10851
Zfp750	-1.24646	6.64601e-08	1.85405	1.57851	3.76729	4.37675
Elmod1	-1.24837	6.14075e-05	1.06748	0.654504	1.69528	2.3957
Rtn4rl2	-1.24855	0.000200234	0.786566	2.00201	3.86147	2.76426
Zfp462	-1.24946	2.27061e-28	223.89	225.034	524.061	543.27
Nsg2	-1.25518	6.41932e-25	9.38261	11.2421	23.2002	26.0302
Grk1	-1.25663	1.03547e-08	2.0226	1.57851	4.45796	4.1464
Sult4a1	-1.2572	4.667e-07	1.29222	1.34751	3.45335	2.85641
Twist2	-1.25882	1.55402e-33	40.1149	32.0322	82.4408	90.2072
Snx29	-1.25958	4.77235e-17	4.94413	4.73553	11.4274	11.7481
Crtac1	-1.26833	1.70122e-06	1.06748	1.00101	2.44874	2.53391
Smoc2	-1.27085	1.05938e-52	35.4517	41.5418	90.6974	95.0907
Mir124a-1	-1.27421	0.000670157	0.3371	1.00101	1.94643	1.28999
Prph	-1.27791	7.37162e-07	1.29222	0.924006	2.79407	2.57998
Col7a1	-1.28007	8.58372e-25	7.97803	7.96955	18.3655	20.3634
Gria2	-1.28168	2.74202e-17	8.65223	6.42954	16.7644	19.9027
Rgs8	-1.28349	6.4349e-14	4.3823	5.81354	11.4588	13.3606
Ppap2b	-1.28505	3.53578e-81	67.7009	79.426	176.968	181.566
Paqr9	-1.28791	4.91066e-07	1.23603	1.03951	2.69989	2.85641
Tdrd1	-1.29255	6.72558e-12	2.58443	3.19552	7.06366	7.09495
AI414108	-1.29255	4.61496e-18	4.94413	4.69703	11.9611	11.656
Cdk5r1	-1.29279	4.17743e-30	11.6861	9.89457	25.4606	27.4123
Stmn3	-1.29365	0.00030135	0.393283	1.11651	2.1348	1.56642
Rgmb	-1.29421	7.07137e-44	23.8779	26.4497	60.9987	62.4263
Nod2	-1.30034	1.80381e-05	0.674199	0.770005	1.85225	1.70463
Zfyve28	-1.30103	1.94265e-07	1.17985	1.27051	2.95104	3.08676
Kif5c	-1.30275	5.0225e-80	44.1039	41.6188	104.731	106.747
Nkd1	-1.30515	1.49098e-71	39.7778	39.8863	94.8101	102.047
Myod1	-1.30626	3.15914e-38	14.6638	17.3251	39.9019	39.2065
Apc2	-1.30964	2.41613e-36	10.9557	11.1266	27.1873	27.5505
Nfasc	-1.31874	7.17882e-13	2.86535	3.34952	7.44039	8.06244
Lin28b	-1.31985	2.73546e-36	22.979	21.9066	52.8048	59.2474
Fggy	-1.31995	0.00139102	2.86535	0.731505	3.35916	5.62067
Mn1	-1.32241	5.4607e-106	58.4868	59.4829	147.458	147.566
Dusp15	-1.32824	5.69977e-06	0.898933	0.616004	1.91504	1.88891
Lamp5	-1.33143	3.41347e-06	1.23603	1.38601	4.01844	2.57998
Rarg	-1.33249	3.04165e-93	122.142	126.974	307.034	320.332
Lef1	-1.33509	3.91425e-86	48.1491	52.0524	127.994	124.807
9330182L06Rik	-1.3358	1.83596e-13	3.0339	4.23503	9.04149	9.30636
Psd2	-1.33583	2.58402e-08	1.74168	1.38601	3.61032	4.28461
Dab1	-1.3376	1.1735e-27	12.1918	9.12456	26.9675	26.9055
Sv2c	-1.33858	0.000439003	0.280916	0.731505	1.22437	1.33606
Pdzrn4	-1.33943	9.72439e-08	2.24733	1.19351	4.2382	4.46889
Pcsk9	-1.34364	1.03946e-05	0.842749	0.770005	1.78946	2.30355
Adgrb1	-1.34434	1.3321e-17	5.22505	5.65954	12.5262	15.1113
Gm9833	-1.34515	0.000127153	0.561833	0.385003	1.16158	1.24392
Arhgap33os	-1.34525	0.003881	1.62932	0.192501	2.41734	2.21141
D430036J16Rik	-1.3488	0.000114187	0.50565	0.539004	1.6011	1.05963
Hs3st1	-1.35393	4.21179e-10	2.13497	2.92602	5.93348	7.0028
Gap43	-1.3554	1.60018e-53	28.7097	26.7577	69.9146	72.0091
Rbfox3	-1.35813	4.08576e-05	0.618016	0.616004	1.41273	1.7507
Tcf4	-1.36183	4.34884e-45	177.371	182.684	457.851	467.529
F930015N05Rik	-1.36777	1.41527e-10	1.91023	1.69401	4.7405	4.56104
Prdm1	-1.36932	3.59549e-20	5.78688	4.58153	13.6564	13.1303
Epha5	-1.37306	5.48099e-10	1.79787	2.15601	5.58814	4.65318
Ankrd44	-1.37511	8.98081e-65	34.6089	37.6533	90.3207	97.1178
Hipk2	-1.37842	1.37132e-64	52.3628	63.3714	146.045	154.845
Atp2b3	-1.38279	3.80907e-06	0.730383	0.693005	1.91504	1.79677
Slc4a8	-1.3853	3.0979e-43	19.608	19.4811	49.7282	52.3828
Aim1	-1.38552	2.76255e-14	6.12398	3.77303	12.589	13.2685
Tmem59l	-1.38733	2.16714e-15	4.43848	3.27252	9.57519	10.5963
Hist1h4i	-1.38888	1.3424e-07	1.23603	0.924006	3.07662	2.57998
Kcnq2	-1.39136	3.15563e-06	0.786566	1.19351	2.29177	2.90248
Ebf2	-1.39398	6.77462e-48	32.193	36.4212	84.2617	96.0582
Rimbp3	-1.39861	1.53383e-05	0.50565	0.808505	1.85225	1.61249
Bcl11b	-1.40184	1.26693e-76	38.9912	37.0373	96.2228	104.673
Ctcfl	-1.40304	5.37631e-09	1.23603	1.61701	3.76729	3.77783
Hoxa2	-1.40404	7.22822e-130	63.8242	64.0644	173.421	165.027
Enho	-1.40489	1.10937e-33	9.43879	8.16206	22.6037	24.003
Zkscan4	-1.40621	9.84906e-07	0.842749	1.46301	2.79407	3.31712
Kcnj16	-1.40953	4.26772e-05	0.730383	0.500503	2.07201	1.19785
Gm12657	-1.41268	4.66944e-05	0.449466	0.577504	1.44413	1.28999
Chrnb2	-1.41596	1.52082e-07	1.0113	1.11651	2.6371	3.04069
Foxl2os	-1.41802	2.90632e-14	4.60703	2.88752	9.98331	10.0435
Zmat4	-1.41913	4.86523e-13	3.42718	2.65652	7.3776	8.89172
Fgf7	-1.4321	3.3023e-11	1.74168	2.23302	5.24281	5.48246
Ptprz1	-1.43367	5.17121e-21	4.3823	4.73553	12.6518	11.9785
Gpnmb	-1.43371	1.97994e-05	0.898933	0.346502	1.47552	1.88891
Sh3rf3	-1.43604	8.55857e-10	1.57313	2.57952	5.43117	5.80496
Slitrk6	-1.4367	4.55599e-44	17.7539	17.4406	48.7864	46.4857
Lgr5	-1.44272	3.78077e-38	10.0006	9.97157	28.5372	25.7537
Dock3	-1.4458	1.33988e-08	1.12367	1.15501	2.98244	3.22498
Btbd11	-1.44721	1.94437e-37	8.82078	8.23906	22.7921	23.7266
Hs3st3b1	-1.44748	5.07827e-44	20.9002	23.4467	57.2314	63.7163
Dclk2	-1.44872	2.92294e-38	14.6077	11.4346	35.3811	35.7051
Fat3	-1.44959	6.60987e-88	39.7778	44.6988	114.494	116.237
Foxl2	-1.45268	1.06585e-10	3.48336	1.92501	7.06366	7.73994
Gpr88	-1.45338	2.16302e-05	0.618016	0.385003	1.31855	1.4282
Klf12	-1.45415	4.93378e-89	40.7891	43.3898	111.229	119.416
Dpp6	-1.45566	5.26104e-15	4.15756	4.23503	9.88913	13.1303
Irx5	-1.45701	6.78918e-44	13.2031	11.2806	33.9998	33.2172
Gdf5	-1.45818	1.16696e-12	2.13497	1.96351	5.87069	5.39032
Acsl6	-1.4592	1.94057e-05	0.50565	0.539004	1.44413	1.4282
Irx6	-1.45949	6.56001e-06	0.730383	0.577504	1.5697	2.02713
Syt13	-1.46274	6.64578e-22	5.0565	4.23503	12.5262	13.0842
Tnfrsf22	-1.46396	2.05911e-28	5.7307	6.35254	16.7016	16.6317
Klf4	-1.46883	4.7249e-54	14.2144	15.6696	41.346	41.3718
Platr14	-1.47065	0.000209288	0.224733	0.616004	1.22437	1.10571
Ncan	-1.47282	1.30653e-12	2.64061	3.77303	7.9427	9.85921
Lhfpl3	-1.48096	0.000115271	0.393283	0.423503	1.036	1.24392
Prrt4	-1.48098	7.78156e-18	6.51726	4.08103	14.4727	15.1113
Pcsk2	-1.48255	2.96364e-05	0.449466	0.500503	1.31855	1.33606
Plbd1	-1.48276	4.37696e-06	0.786566	0.385003	1.5697	1.70463
Gm7325	-1.48481	4.28522e-07	0.842749	0.770005	2.07201	2.44177
Rnaset2b	-1.48566	9.86031e-09	1.23603	1.03951	3.51613	2.85641
Cntfr	-1.4865	1.70562e-79	56.4642	65.3349	160.141	181.151
Irx3	-1.48801	3.37242e-45	19.0461	19.0191	50.8898	55.8842
Col23a1	-1.48935	2.21156e-127	71.9146	81.8516	209.147	222.569
1700028K03Rik	-1.50034	3.54549e-11	1.51695	1.50151	4.30099	4.23854
Tmc3	-1.50141	5.37794e-09	1.79787	1.69401	4.08123	5.80496
Gm3558	-1.50195	6.08624e-12	1.91023	2.07901	6.18463	5.11389
Mkx	-1.50734	1.86725e-15	2.64061	3.31102	9.04149	7.87815
Dennd1c	-1.51202	4.89328e-09	1.6855	1.00101	4.2068	3.45533
Zfp703	-1.51365	1.09672e-91	110.569	120.467	316.358	343.322
Lrrn1	-1.51796	1.20784e-124	53.2618	59.0209	160.957	160.604
Apba2	-1.52197	9.6055e-21	4.32611	5.50554	15.2889	12.946
Jakmip3	-1.52395	4.51594e-06	0.674199	0.385003	1.66389	1.38213
Egfl6	-1.53534	3.95867e-38	9.88826	8.08505	27.2187	24.8784
D430041D05Rik	-1.53735	2.53786e-50	16.7426	14.1296	44.7365	44.8732
Plcxd3	-1.54057	9.47641e-08	0.898933	0.924006	2.35455	2.94855
Ccdc85a	-1.5422	2.35378e-14	3.0339	2.38702	7.12645	8.66136
Tnfaip6	-1.54475	5.52489e-32	6.85436	5.89054	17.926	19.2577
Lypd3	-1.54973	4.94556e-06	0.842749	0.385003	2.16619	1.4282
2900011O08Rik	-1.5577	8.58917e-17	3.48336	3.50352	11.5844	8.98386
Neurod1	-1.55894	1.23145e-07	2.41588	1.77101	8.00549	4.33068
Kctd12	-1.56055	7.54535e-203	75.3418	81.1585	228.549	233.074
Cpxm2	-1.56585	9.69613e-08	1.3484	0.808505	2.69989	3.68569
Rab6b	-1.56708	2.995e-21	3.76428	3.08002	10.3286	9.95135
Brinp3	-1.57198	2.89343e-10	1.46077	1.11651	3.51613	4.1464
Neb	-1.57766	2.88962e-41	11.967	14.8226	42.5076	37.4558
Pnmal1	-1.58523	1.13789e-05	0.449466	0.577504	1.88364	1.19785
Mapk8ip2	-1.59217	1.80855e-15	2.30351	2.04051	6.27881	6.81852
Anks1b	-1.59243	1.22298e-05	0.449466	0.385003	1.31855	1.19785
Usp44	-1.59426	1.23389e-09	1.46077	1.27051	3.54753	4.69925
Chrnd	-1.59751	8.72396e-12	1.29222	1.54001	4.33238	4.23854
Sh3gl3	-1.59801	5.93316e-51	9.60734	9.27856	28.286	28.8866
Fibin	-1.59986	2.27212e-42	12.9222	16.6321	43.5122	46.0711
Scg3	-1.60248	6.08473e-06	0.3371	0.731505	1.63249	1.61249
Tshz1	-1.60282	1.74551e-124	110.962	116.617	345.617	345.625
Mlxipl	-1.60489	1.01433e-21	3.53955	3.38802	10.0147	11.0571
C1ql3	-1.60527	8.91414e-15	1.85405	2.04051	6.09045	5.75888
Ebf1	-1.61484	4.67694e-64	20.0013	21.5216	65.3938	61.7813
Dpyd	-1.62182	3.60954e-14	1.79787	2.77202	6.96948	7.09495
Frzb	-1.62328	6.74792e-131	44.5533	48.1638	141.713	143.926
Omd	-1.62399	1.28581e-11	1.62932	1.65551	4.45796	5.66674
Ccdc177	-1.63057	2.05288e-08	0.730383	0.808505	2.32316	2.44177
Prrx1	-1.63365	1.08108e-32	220.014	201.395	629.451	678.166
Dscaml1	-1.63442	3.10997e-05	0.3371	0.462003	1.09879	1.38213
Jph4	-1.63772	8.1383e-11	1.06748	1.77101	4.36377	4.46889
Hoxaas2	-1.64194	1.02558e-59	12.866	11.3576	37.3589	38.239
Tuba1b	-1.65361	9.6589e-35	168.269	139.987	535.018	434.819
Cdh6	-1.65372	3.68939e-60	11.1243	10.7416	34.7532	34.0465
Pappa2	-1.65591	1.45695e-12	1.29222	1.65551	4.86608	4.42282
Slco5a1	-1.65913	4.37251e-55	9.49498	9.16306	29.1651	29.7619
Adra2a	-1.66857	1.41707e-21	3.09008	2.65652	8.91591	9.35243
Pax7	-1.67285	2.86226e-26	4.32611	5.73654	15.0378	17.0463
Gm13157	-1.67336	2.73713e-33	7.36001	7.04555	25.492	20.4556
Disp2	-1.67496	1.69679e-07	0.618016	0.500503	1.82086	1.7507
Asb9	-1.67903	6.19694e-07	0.618016	0.423503	1.53831	1.79677
Miat	-1.68132	5.03233e-33	12.9783	17.8641	51.9258	46.9925
Elavl3	-1.68244	1.31213e-09	2.13497	1.88651	8.16246	4.74532
Tcerg1l	-1.68903	6.57155e-29	4.10138	4.96653	14.1273	15.1113
Col6a3	-1.69206	3.10781e-181	69.3302	72.6115	218.471	240.169
Dynlt1b	-1.69359	3.93308e-07	0.674199	1.23201	2.48013	3.68569
St6gal2	-1.70126	5.36822e-25	3.25863	3.58052	10.7682	11.4717
2610005L07Rik	-1.70298	2.78245e-23	190.742	239.01	763.692	635.458
Zfp781	-1.71512	7.90088e-08	0.561833	0.693005	2.32316	1.79677
Ecel1	-1.71644	2.25844e-05	0.16855	0.654504	1.50691	1.19785
Gm15446	-1.71834	1.54041e-10	1.0113	1.00101	3.67311	2.94855
Bnc1	-1.72119	1.52877e-74	21.2935	19.1731	65.9275	67.4941
Cacna1g	-1.72365	3.69706e-100	102.141	112.767	337.298	372.485
Ntn1	-1.72693	2.91863e-84	27.7545	33.3797	97.51	104.858
Gbx2	-1.73649	3.93029e-12	1.23603	1.03951	4.08123	3.5014
Chga	-1.74415	5.47601e-05	2.80916	4.19653	18.5853	4.88353
Rsph3b	-1.7476	1.99457e-11	1.57313	0.962507	3.86147	4.65318
2610316D01Rik	-1.74914	6.29994e-12	0.955116	1.42451	4.17541	3.8239
Dclk1	-1.75216	5.18838e-69	23.6532	24.7557	86.9616	76.1094
Aass	-1.75581	1.01337e-29	4.43848	4.50453	13.939	16.2631
Ntrk1	-1.75681	3.78028e-15	1.51695	2.15601	5.87069	6.54209
Slc7a11	-1.76013	2.00805e-18	7.24764	4.38903	16.7958	22.6209
Mab21l2	-1.7637	1.59663e-83	123.154	106.338	375.19	404.089
Wnt6	-1.76577	2.35385e-23	5.7307	3.58052	14.7552	16.9081
Spp1	-1.76637	8.27076e-09	1.3484	1.54001	6.27881	3.54747
Barx1	-1.76787	1.67691e-134	29.7771	29.8377	101.34	101.679
Bmpr1b	-1.76987	5.36787e-89	21.5182	22.1762	74.3725	74.6351
St18	-1.77089	1.1703e-07	0.50565	0.693005	2.38595	1.70463
Slitrk3	-1.78567	5.8216e-08	0.393283	0.885506	2.19758	2.21141
Camkv	-1.79095	5.66707e-34	5.95543	4.92803	17.2981	20.3634
Tril	-1.79425	6.80381e-202	64.4984	60.0219	207.421	224.458
Glt1d1	-1.79438	1.58359e-07	0.50565	0.500503	1.6011	1.88891
Dscam	-1.79443	2.16518e-10	0.674199	1.30901	3.51613	3.36319
Glt8d2	-1.80064	3.29836e-22	2.47206	2.46402	9.04149	8.15458
Slit1	-1.80123	4.85154e-33	5.3936	4.35053	15.854	18.1059
Faah	-1.80528	2.06997e-17	1.62932	1.69401	5.90208	5.71281
Xpnpep2	-1.83237	9.90835e-23	2.92153	2.23302	8.72755	9.62885
Sytl1	-1.83617	3.38637e-09	0.618016	0.577504	2.1034	2.16534
Wnt9b	-1.83647	9.3261e-26	6.91054	4.54303	18.1458	22.7591
Ahcy	-1.84143	1.96754e-116	43.4859	38.5773	138.919	155.167
P2rx3	-1.84977	2.58005e-19	1.96642	1.96351	6.65554	7.50958
Snx31	-1.85347	5.45499e-06	0.280916	0.346502	1.16158	1.10571
Dlx2	-1.85967	1.14197e-116	37.2495	35.8822	123.975	141.438
Mfap1b	-1.87201	8.31349e-14	1.62932	0.885506	4.55214	4.65318
Sp5	-1.87965	7.12933e-14	1.46077	1.00101	4.17541	4.88353
Mab21l1	-1.88019	1.00934e-114	25.8443	24.3322	91.3253	93.3861
Gm715	-1.88305	8.27951e-08	0.50565	0.423503	1.53831	1.88891
Tceal6	-1.89897	2.99434e-10	0.730383	0.654504	2.35455	2.81034
Gprin2	-1.90426	1.82694e-05	0.16855	0.539004	1.036	1.61249
H2-T10	-1.9221	1.1297e-13	1.79787	4.11953	12.2437	10.1817
Morf4l1-ps1	-1.92318	1.98691e-31	4.15756	4.27353	14.2843	17.6913
Grm8	-1.92838	4.70931e-07	0.393283	0.308002	1.28716	1.38213
Adora2b	-1.94452	8.45139e-15	1.12367	0.885506	3.95565	3.77783
Sema5b	-1.94928	4.8469e-44	4.77558	6.19854	20.312	22.068
Col8a2	-1.95954	3.11485e-82	13.4278	12.5896	50.513	50.6782
Thsd7b	-1.97022	3.85837e-25	2.19115	2.00201	8.41361	8.01637
Cdh20	-1.97049	3.0327e-09	0.50565	0.847006	2.26037	3.04069
Gng4	-1.98527	1.15401e-07	0.561833	0.346502	2.26037	1.33606
Gabrq	-1.9894	1.47298e-06	0.393283	0.154001	1.0674	1.10571
Shisa3	-1.98974	5.85374e-28	3.14626	4.58153	13.8762	16.8159
Fzd10	-2.01753	4.71477e-88	9.49498	9.35556	38.2694	38.0547
Dync1i1	-2.02147	3.56984e-23	1.85405	1.65551	6.96948	7.27923
Col17a1	-2.02677	2.52319e-43	4.32611	3.85003	15.9482	17.3688
Zfp433	-2.02994	1.6623e-06	0.16855	0.462003	1.19297	1.38213
Kremen2	-2.03269	1.41417e-34	4.0452	2.81052	13.9076	14.1438
Vwc2	-2.03431	1.1302e-06	0.224733	0.385003	1.16158	1.33606
Nbl1	-2.03438	1.95435e-72	20.5631	15.9776	72.4261	77.2612
Scn8a	-2.04157	3.87576e-74	9.43879	7.77705	35.6323	35.2444
Cbln2	-2.04278	1.32613e-09	0.955116	0.616004	2.51152	3.96211
Stk32b	-2.04357	1.74508e-28	2.07878	2.42552	9.35543	9.21421
Lhx8	-2.04406	2.5189e-59	7.86566	7.50755	29.3534	34.0465
Nefl	-2.04723	1.1753e-89	10.8996	11.6271	47.3109	45.7946
Htr1b	-2.04979	7.39937e-12	0.842749	0.924006	3.07662	4.23854
Dlx1	-2.08941	3.31966e-119	23.3161	20.7516	90.7916	96.7493
Krt17	-2.09274	9.28065e-09	0.280916	0.577504	1.72667	1.93499
Mapt	-2.09686	6.87025e-35	2.6968	2.61802	11.6786	11.0571
Fam84a	-2.10648	1.66318e-74	6.18016	6.81455	27.6268	28.3337
Gdf7	-2.12024	1.09674e-07	0.393283	0.500503	1.44413	2.44177
Pcp4	-2.12442	2.48789e-31	2.80916	4.27353	14.1587	16.7238
Msx1os	-2.13227	1.7369e-59	28.1478	19.2116	99.9587	107.668
Gabrp	-2.14015	3.22276e-08	7.75329	1.96351	19.9352	22.8973
Cyp26b1	-2.14222	2.87617e-172	32.3616	37.9228	152.01	158.254
Fez1	-2.14602	1.50328e-44	4.26993	4.50453	17.6435	21.1927
Svopl	-2.15321	1.70671e-18	1.51695	0.962507	5.08584	5.94317
Cbln4	-2.16612	1.67478e-08	0.3371	0.385003	1.44413	1.79677
Mpped1	-2.17032	1.34455e-39	2.97771	2.65652	13.0599	12.301
Arg2	-2.17701	2.44439e-19	1.17985	1.03951	5.33699	4.69925
Gm1821	-2.17713	9.69022e-245	37.8675	42.3503	181.175	181.612
Sema5a	-2.18335	4.70302e-201	79.387	86.2021	378.204	373.913
Sertm1	-2.18929	4.41435e-15	1.3484	1.27051	4.80329	7.14102
Tmem132c	-2.21257	4.99324e-177	80.6792	70.6865	337.894	363.685
Tmem8c	-2.2265	1.39299e-17	0.786566	0.962507	4.26959	3.91604
Ms4a4d	-2.24789	2.04603e-09	0.3371	0.346502	1.72667	1.52035
Brsk2	-2.25192	9.05235e-10	0.3371	0.577504	2.60571	1.7507
Wfikkn2	-2.25309	1.74297e-45	3.93283	3.04152	17.6749	15.572
Rhov	-2.2566	4.07241e-09	0.280916	0.385003	1.5697	1.61249
Hoxd1	-2.26102	4.0078e-15	0.898933	0.462003	3.39056	3.13283
Zfhx3	-2.26288	1.259e-234	80.7916	78.0015	377.294	384.832
Nr2f1	-2.26307	7.22031e-238	67.7009	70.3785	316.389	346.408
Vstm2b	-2.26933	3.81733e-43	3.31481	2.61802	13.8134	14.7888
Smoc1	-2.27362	4.87362e-131	16.5179	17.4791	80.4002	83.9876
AI606473	-2.2774	9.01694e-39	3.14626	2.84902	13.2169	15.8484
Gm6682	-2.31877	1.67009e-11	0.3371	0.654504	2.22898	2.71819
A730056A06Rik	-2.32692	9.36264e-10	0.16855	0.577504	1.94643	1.79677
Ube2ql1	-2.32762	5.5887e-55	3.42718	4.81253	21.5049	19.8566
Hoxd8	-2.32898	9.1651e-13	0.561833	0.346502	2.26037	2.30355
Myh3	-2.35818	1.76454e-82	9.77589	12.0121	58.3616	53.3503
Pcdh19	-2.36284	3.58567e-115	8.65223	9.70207	45.8981	48.5128
Tuba1c	-2.3757	3.18081e-75	24.9454	23.4852	105.672	145.677
Lvrn	-2.39795	5.90033e-11	0.3371	0.346502	1.85225	1.7507
Hrh3	-2.4206	1.11786e-07	0.224733	0.192501	1.036	1.19785
Gstp1	-2.42186	1.29418e-122	8.76459	8.00805	44.3598	45.5182
Nkd2	-2.42405	3.64322e-145	17.8663	16.6706	89.6614	95.6896
Axin2	-2.42518	3.22857e-308	37.081	39.1548	196.841	212.618
Trp73	-2.46323	9.81187e-17	0.786566	0.385003	3.32777	3.13283
Wnt3	-2.48209	9.0124e-22	2.80916	1.03951	10.7682	10.7346
Pmel	-2.48493	3.95579e-18	0.842749	0.962507	4.30099	5.80496
St8sia3	-2.51539	9.10034e-12	0.224733	0.616004	2.1348	2.67212
Mybph	-2.53582	1.0785e-22	0.898933	0.770005	5.11723	4.56104
Lhx2	-2.53663	1.15453e-32	1.79787	1.38601	8.4764	9.99742
Dlx6os2	-2.56845	4.90868e-13	0.449466	0.231002	2.00922	2.02713
Slitrk1	-2.57469	1.27785e-29	1.51695	0.924006	7.03227	7.50958
Trpv6	-2.59594	5.36944e-22	1.46077	0.539004	5.87069	6.21959
Syt1	-2.61233	1.21059e-19	0.561833	0.770005	3.76729	4.37675
Spock1	-2.6175	1.46255e-116	10.8996	9.00906	61.501	60.6756
Rag1	-2.62042	1.32174e-35	1.3484	1.57851	8.50779	9.49064
Zbtb16	-2.6208	1.86468e-61	2.97771	2.50252	16.2935	17.4149
Nr5a2	-2.62698	3.37062e-35	1.6855	1.27051	8.53918	9.721
Grm4	-2.64176	7.10488e-17	0.393283	0.577504	3.20219	2.85641
Cox7c	-2.64971	3.83273e-79	13.3154	9.00906	69.8832	70.2123
Gm8801	-2.65321	3.09143e-31	1.17985	1.23201	7.06366	8.10851
Wnt10a	-2.65746	4.12868e-11	0.3371	0.269502	1.5697	2.25748
Enpp2	-2.6916	9.65476e-168	13.6525	12.1661	83.8221	82.974
Bnc2	-2.69242	1.29177e-292	23.0913	23.7932	147.709	155.352
Medag	-2.69245	1.61099e-31	1.06748	1.19351	6.8753	7.73994
Cdhr1	-2.69249	4.50459e-17	0.449466	0.616004	3.89286	2.99462
Krt14	-2.69286	4.52637e-32	1.23603	1.11651	8.16246	7.04887
Zic1	-2.70497	9.39347e-18	0.50565	0.385003	2.95104	2.85641
Apcdd1	-2.71057	1.92372e-219	24.215	27.1427	157.284	178.894
Wnt7a	-2.71596	2.38091e-21	0.50565	0.654504	3.79868	3.8239
Cyp26c1	-2.71653	7.82542e-19	1.17985	0.462003	6.18463	4.60711
Tagap	-2.73334	7.4241e-38	1.29222	1.34751	9.26125	8.29279
Ina	-2.74218	4.15716e-26	0.674199	1.03951	6.12184	5.34424
Atcay	-2.76774	3.30999e-42	1.46077	1.27051	9.38682	9.21421
Pkp1	-2.76912	1.07178e-16	0.3371	0.462003	2.6371	2.81034
E330013P04Rik	-2.7711	2.37107e-41	1.57313	1.34751	9.38682	10.5503
Cyp26a1	-2.773	8.30509e-45	1.51695	1.38601	9.98331	9.85921
Hkdc1	-2.77426	8.10161e-19	0.50565	0.847006	3.95565	5.29817
Grik1	-2.78702	1.49361e-33	1.46077	0.924006	7.66015	8.79957
Igsf9b	-2.83161	1.96976e-39	1.3484	1.23201	8.60197	9.76707
Tmem132b	-2.83927	1.7756e-28	0.898933	0.770005	5.49396	6.44995
Gjb2	-2.91354	1.72045e-99	13.2031	9.12456	79.1758	89.0554
Zfhx4	-2.91866	1.09058e-107	85.6795	96.9052	674.564	706.039
Tbx22	-2.94134	9.54482e-19	0.3371	0.462003	3.32777	2.81034
Ngf	-2.94341	3.83997e-61	2.30351	1.96351	15.1319	17.6913
Acsbg1	-2.94379	2.87288e-10	0.112367	0.231002	1.44413	1.19785
Pcdh8	-2.96858	2.00729e-20	0.449466	0.385003	3.07662	3.45533
Pex5l	-2.99874	1.57521e-17	0.224733	0.654504	3.98705	3.04069
Msx1	-3.02201	9.78209e-70	10.0568	6.19854	61.0928	70.9495
Nalcn	-3.03919	2.43362e-13	0.16855	0.269502	1.75807	1.84284
Lypd1	-3.07312	1.16796e-88	8.53986	5.31304	58.5813	58.0035
Krt5	-3.07624	1.70549e-111	5.50596	7.12255	57.8593	48.6511
Ttc30a2	-3.1124	7.60464e-22	0.393283	0.346502	3.26498	3.13283
Dlx1as	-3.1193	0	33.0358	28.5287	257.902	277.071
Gjb6	-3.13095	1.21585e-53	1.57313	1.00101	10.8937	11.656
C130021I20Rik	-3.13215	5.71469e-28	0.50565	0.577504	4.52074	4.97568
Zic2	-3.16598	1.45441e-19	0.3371	0.423503	3.92426	2.90248
2610305D13Rik	-3.18638	5.676e-53	0.898933	1.61701	11.6158	11.2874
Pcdh10	-3.19511	0	15.0571	18.3261	155.181	150.56
Dct	-3.26316	4.58151e-26	0.50565	0.500503	4.26959	5.39032
Frrs1l	-3.27563	8.51475e-26	0.224733	0.962507	6.15324	5.34424
Gm4737	-3.28681	4.56849e-170	6.68581	6.85305	63.8555	68.2773
Pantr1	-3.31925	9.70765e-31	0.561833	0.654504	5.36838	6.77245
Calb1	-3.40276	1.11091e-10	0.16855	0.0385003	1.13019	1.05963
Wnt16	-3.40948	3.63327e-12	0.112367	0.154001	1.63249	1.19785
Tbx15	-3.47074	1.20444e-132	3.31481	4.31203	38.9914	45.5643
Wnt3a	-3.48964	1.19961e-14	0.224733	0.0770005	1.91504	1.47427
Trpm6	-3.55596	1.81839e-34	0.618016	0.577504	6.09045	7.9703
Xlr3b	-3.59011	1.18357e-23	0.3371	0.539004	6.40439	4.1464
Gm12070	-3.74338	3.24537e-203	3.42718	3.54202	45.2388	48.0982
Glis1	-3.75749	4.38434e-178	3.82046	4.08103	50.0107	56.8517
Wnt10b	-3.79178	7.68783e-37	0.393283	0.346502	5.08584	5.15996
Hmx1	-3.79326	5.13563e-100	1.51695	1.23201	18.2086	19.9027
Dlx6os1	-3.83255	0	8.76459	8.04655	118.104	121.397
Osr2	-3.88917	2.98685e-147	2.0226	2.04051	28.5058	31.6969
Dlx5	-3.99842	0	14.9448	12.5126	212.444	226.393
2700069I18Rik	-4.01797	1.07419e-54	0.3371	0.808505	8.88452	9.67493
Dlx6	-4.05718	1.91141e-208	3.53955	4.08103	61.4382	65.4209
Ghrh	-4.07735	8.05665e-20	0.16855	0.0770005	2.07201	2.0732
Gm12338	-4.14494	1.59149e-25	0.224733	0.115501	2.79407	3.22498
Gm5643	-4.15903	4.09309e-26	0.16855	0.192501	3.54753	2.90248
Onecut2	-4.19158	4.15407e-106	0.786566	1.19351	18.3969	17.7834
Dlx3	-4.2826	0	14.0458	9.43256	217.278	239.662
Sim2	-4.31157	3.75538e-293	5.16886	4.50453	92.1102	99.9742
Col28a1	-4.34289	9.41908e-25	0.112367	0.192501	2.73128	3.45533
Emx2os	-4.52683	3.23489e-71	0.618016	0.423503	10.9251	13.0842
Trpm1	-4.73728	6.4279e-41	0.16855	0.192501	5.02305	4.60711
Emx2	-4.8169	3.41888e-211	2.47206	2.04051	59.0522	68.1391
Pou3f3	-4.8477	7.921e-292	2.6968	3.31102	81.9071	91.0825
2900092D14Rik	-4.89301	1.40566e-125	1.0113	0.924006	25.1152	32.388
D030045P18Rik	-5.05958	3.77409e-51	0.224733	0.154001	5.99627	6.63423
BC049730	-5.10705	4.22165e-48	0.16855	0.154001	5.58814	5.52853
Nr2e3	-5.28453	9.80011e-14	0.0561833	0	1.13019	1.05963
Dlx4	-5.38218	2.43193e-96	0.393283	0.385003	14.6296	17.8295
Nr1h5	-5.78426	1.08715e-29	0.50565	0.500503	12.5576	42.8922
Pou3f4	-6.27324	2.22415e-108	0.224733	0.154001	13.8134	15.4799
A730090H04Rik	-6.38406	1.24254e-90	0.16855	0.269502	15.1633	21.423
Gm6756	-6.87833	5.0959e-43	0	0.0770005	4.17541	4.88353
Gm9199	-7.44011	6.95709e-76	0.0561833	0.0385003	8.28803	8.15458
Rpl14-ps1	-7.87729	6.4479e-48	0	0.0385003	4.58353	4.46889
3110099E03Rik	-8.60566	0	0.224733	0.423503	124.258	128.262
Oc90	-9.31421	5.92645e-44	0	0.0770005	36.7624	12.2549
