# Supplementary material for: A tissue-specific, Gata6-driven transcriptional program instructs remodeling of the mature arterial tree
Source: eLife. 2017 Sep 27;6:e31362. doi: 10.7554/eLife.31362 (PMC5630260; doi:10.7554/eLife.31362)
Supplement: Supplementary file 2. [file elife-31362-supp2.xlsx]

## Sheet: Meis_FE≥10_higher_PBAOFT
chr8	118776624	118776824
chr5	118673506	118673706
chr4	63899428	63899628
chr7	82670915	82671115
chr18	53807567	53807767
chr6	119146479	119146679
chr2	128375379	128375579
chr10	8387130	8387330
chr2	47023005	47023205
chr17	73372032	73372232
chr14	23324982	23325182
chr1	187642912	187643112
chr4	97642136	97642336
chr15	66076438	66076638
chr8	123526832	123527032
chr7	119316188	119316388
chr2	79894351	79894551
chr5	93057026	93057226
chr19	46826743	46826943
chr15	7069004	7069204
chr7	87590513	87590713
chr4	94083032	94083232
chr18	33499209	33499409
chr3	105906101	105906301
chr6	51749256	51749456
chr8	126317823	126318023
chr11	53496793	53496993
chr8	105120490	105120690
chr12	27650121	27650321
chr18	65965307	65965507
chr11	53495743	53495943
chr4	154112877	154113077
chr7	85230900	85231100
chr2	124292933	124293133
chr4	85961109	85961309
chr5	149083676	149083876
chr4	9806825	9807025
chr17	72426201	72426401
chr2	142802525	142802725
chr8	94653735	94653935
chr17	68386406	68386606
chr1	124229934	124230134
chr12	33445991	33446191
chr11	8616987	8617187
chr18	18059892	18060092
chr19	55840217	55840417
chr12	30993484	30993684
chr3	79731041	79731241
chr11	17668403	17668603
chr15	102927079	102927279
chr17	26505345	26505545
chr4	116948940	116949140
chr6	142478892	142479092
chr5	75165160	75165360
chr1	132324096	132324296
chr11	96764384	96764584
chr14	41821076	41821276
chr14	106793221	106793421
chr4	77389496	77389696
chr1	181536342	181536542
chr14	65589059	65589259
chr15	11827020	11827220
chr17	45939500	45939700
chr13	29373389	29373589
chr10	58260465	58260665
chr16	24978085	24978285
chr7	6849928	6850128
chr17	86395054	86395254
chr17	86702884	86703084
chr5	120072064	120072264
chr8	116466596	116466796
chr10	40439038	40439238
chr1	162763052	162763252
chr7	66043969	66044169
chr3	14044939	14045139
chr10	94292812	94293012
chr13	37694244	37694444
chr15	86603610	86603810
chr8	124630326	124630526
chr8	5618003	5618203
chr8	117986582	117986782
chr1	12057082	12057282
chr17	83556126	83556326
chr4	76302739	76302939
chr7	99624051	99624251
chr10	62306583	62306783
chr17	73416898	73417098
chr17	82266191	82266391
chr5	45759729	45759929
chr7	70822832	70823032
chr8	123218087	123218287
chr13	20641952	20642152
chr9	56690250	56690450
chr4	9533449	9533649
chr4	104085750	104085950
chr10	22561992	22562192
chr13	99154230	99154430
chr18	58321739	58321939
chr3	109089666	109089866
chr11	18257305	18257505
chr4	31821482	31821682
chr3	96866970	96867170
chr12	26876231	26876431
chr3	130259280	130259480
chr4	138942989	138943189
chr5	91743105	91743305
chr19	60539882	60540082
chr7	6726941	6727141
chr5	135255242	135255442
chr13	43849185	43849385
chr14	76849031	76849231
chr3	144763023	144763223
chr4	107301673	107301873
chr14	63681078	63681278
chr3	89385153	89385353
chr5	120517321	120517521
chr13	47013992	47014192
chr5	74165998	74166198
chr6	93964526	93964726
chr9	116190917	116191117
chr8	125178770	125178970
chr12	88318923	88319123
chr3	139580812	139581012
chr18	43605173	43605373
chr18	53857394	53857594
chr2	166912170	166912370
chr7	103415867	103416067
chr9	65497916	65498116
chr9	107906570	107906770
chr11	40936244	40936444
chr12	16873218	16873418
chr18	80527950	80528150
chr16	91601839	91602039
chr3	69336716	69336916
chr4	62603130	62603330
chr1	167763511	167763711
chr2	79823413	79823613
chr6	83490129	83490329
chr18	56397426	56397626
chr6	22618613	22618813
chr2	27039427	27039627
chr1	45640652	45640852
chr12	77653362	77653562
chr14	13062721	13062921
chr10	11646907	11647107
chr18	19071634	19071834
chr8	105062110	105062310
chr4	6061395	6061595
chr5	105957026	105957226
chr6	82848916	82849116
chr15	51593539	51593739
chr12	30474205	30474405
chr11	96261369	96261569
chr11	118052165	118052365
chr12	12361250	12361450
chr2	62965852	62966052
chr2	113541749	113541949
chr9	22841968	22842168
chrX	66878108	66878308
chr1	129965773	129965973
chr15	102916293	102916493
chr3	135304370	135304570
chr7	89559811	89560011
chr14	23348850	23349050
chr18	24033345	24033545
chr17	73343062	73343262
chr1	3181849	3182049
chr2	17916704	17916904
chr9	123300442	123300642
chr1	37441359	37441559
chr1	71991224	71991424
chr17	80201476	80201676
chr2	128333349	128333549
chr4	114507696	114507896
chr3	105226522	105226722
chr1	16894920	16895120
chr11	93558408	93558608
chr5	101267048	101267248
chr6	18386448	18386648
chr9	33666257	33666457
chr10	77375466	77375666
chr11	56676252	56676452
chr14	89971787	89971987
chr19	11026475	11026675
chr3	147935165	147935365
chr7	29495802	29496002
chr16	85748356	85748556
chr10	111993624	111993824
chr14	26241183	26241383
chr1	170903367	170903567
chr4	63892356	63892556
chr2	136277953	136278153
chr10	74901220	74901420
chr11	81341866	81342066
chr18	46786879	46787079
chr6	136616801	136617001
chr8	14034410	14034610
chr9	97411955	97412155
chr13	59380420	59380620
chr10	53154663	53154863
chr15	42070886	42071086
chr3	68568783	68568983
chr4	137444018	137444218
chrX	104611454	104611654
chr8	104205293	104205493
chr8	123355981	123356181
chr14	73879348	73879548
chr7	85265890	85266090
chr1	79910688	79910888
chr1	21584283	21584483
chr1	92587347	92587547
chr1	186045739	186045939
chr19	36303916	36304116
chr2	142860614	142860814
chr6	15780599	15780799
chr7	4626894	4627094
chr11	88281483	88281683
chr11	89468222	89468422
chr13	12225858	12226058
chr15	30107448	30107648
chr2	116027577	116027777
chr4	93855667	93855867
chr5	147533830	147534030
chr5	150175792	150175992
chr8	33310485	33310685
chr9	71110590	71110790
chr15	27176056	27176256
chr15	45548261	45548461
chr15	36663415	36663615
chr4	28378737	28378937
chr1	9371016	9371216
chr15	102133026	102133226
chr18	59875920	59876120
chr18	89093797	89093997
chr3	144182089	144182289
chr8	91299711	91299911
chr16	16256804	16257004
chr18	58806788	58806988
chr14	23035105	23035305
chr8	123688088	123688288
chr11	72221170	72221370
chr11	118668885	118669085
chr10	69827023	69827223
chr14	32374237	32374437
chr3	121767547	121767747
chr4	46086780	46086980
chr1	83412503	83412703
chr11	113847216	113847416
chr13	17213076	17213276
chr14	30305077	30305277
chr16	13588809	13589009
chr2	79633352	79633552
chr2	83481976	83482176
chr4	64844197	64844397
chr9	61185147	61185347
chr1	89068976	89069176
chr1	125481510	125481710
chr16	86501717	86501917
chr12	91880240	91880440
chr14	68990423	68990623
chr18	42904384	42904584
chr6	92418553	92418753
chr9	59540909	59541109
chr13	93354155	93354355
chr18	67629260	67629460
chr2	125320995	125321195
chr6	82994796	82994996
chr6	99356895	99357095
chr7	103595014	103595214
chr9	63419268	63419468
chr2	137001055	137001255
chr5	9421185	9421385
chr1	171732370	171732570
chr10	105234393	105234593
chr3	49341070	49341270
chr9	64788994	64789194
chr13	24008102	24008302
chr2	158718961	158719161
chr16	34004521	34004721
chr18	77039727	77039927
chr2	152542071	152542271
chr2	157541509	157541709
chr4	138079871	138080071
chr12	81035233	81035433
chr9	104562213	104562413
chr1	171508660	171508860
chr2	79337130	79337330
chr4	10625880	10626080
chr4	102129526	102129726
chr4	107219338	107219538
chr5	73273700	73273900
chr1	8851322	8851522
chr1	26866232	26866432
chr10	60380808	60381008
chr14	23573256	23573456
chr15	56455181	56455381
chr17	84819358	84819558
chr19	28651174	28651374
chr3	62049924	62050124
chr4	150544386	150544586
chr6	98753536	98753736
chr11	18178719	18178919
chr13	103668962	103669162
chr10	73908608	73908808
chr16	95685610	95685810
chr18	63182045	63182245
chr10	60849137	60849337
chr15	86256842	86257042
chr18	33826758	33826958
chr19	45606126	45606326
chr7	74081024	74081224
chr8	123445221	123445421
chr16	41950212	41950412
chr16	92451980	92452180
chr1	11646723	11646923
chr1	92015736	92015936
chr11	109746316	109746516
chr13	17383387	17383587
chr2	84852274	84852474
chr2	136396719	136396919
chr3	85765085	85765285
chr3	106879742	106879942
chr3	148392747	148392947
chr8	75170270	75170470
chr3	26115258	26115458
chr6	98464478	98464678
chr11	18645467	18645667
chr16	12096902	12097102
chr19	45582039	45582239
chr2	37907230	37907430
chr2	61988894	61989094
chr4	85632154	85632354
chr5	92812916	92813116
chr8	91553322	91553522
chr16	41840254	41840454
chr7	119461156	119461356
chr3	105877917	105878117
chr1	79879341	79879541
chr10	51545416	51545616
chr12	118975658	118975858
chr13	16866507	16866707
chr17	30656060	30656260
chr2	74591164	74591364
chr2	178341470	178341670
chr5	129737800	129738000
chr6	82062699	82062899
chr8	130747464	130747664
chr9	47389674	47389874
chr16	77755078	77755278
chr6	91496341	91496541
chr10	69822729	69822929
chr12	34746343	34746543
chr13	108094068	108094268
chr14	119101165	119101365
chr6	18254500	18254700
chr10	95237583	95237783
chr12	9908872	9909072
chr17	16330703	16330903
chr1	17827452	17827652
chr1	77764709	77764909
chr10	122060789	122060989
chr13	13628116	13628316
chr16	74458483	74458683
chr18	63579281	63579481
chr3	39291866	39292066
chr7	85412570	85412770
chr8	96469791	96469991
chr9	58665612	58665812
chr10	22910979	22911179
chr4	4541797	4541997
chr19	52707173	52707373
chr14	63837078	63837278
chr1	136713250	136713450
chr12	15045714	15045914
chr12	34317807	34318007
chr12	64187601	64187801
chr13	90249296	90249496
chr18	66486538	66486738
chr2	75575124	75575324
chr2	115373935	115374135
chr3	145941539	145941739
chr5	47394676	47394876
chr9	78060166	78060366
chr10	123519925	123520125
chr1	180417083	180417283
chr12	92911348	92911548
chr15	64529343	64529543
chr16	66996754	66996954
chr16	72006926	72007126
chr17	66859706	66859906
chr19	25360669	25360869
chr19	60387659	60387859
chr3	52701661	52701861
chr3	69604858	69605058
chr5	91038090	91038290
chr6	142887259	142887459
chr7	51727585	51727785
chr7	56259992	56260192
chr15	53453119	53453319
chr4	11803331	11803531
chr15	30875701	30875901
chr12	91224816	91225016
chr1	118793161	118793361
chr1	136660742	136660942
chr12	103546620	103546820
chr13	75879225	75879425
chr15	51739827	51740027
chr19	21835478	21835678
chr2	33221549	33221749
chr5	32113191	32113391
chr6	14247512	14247712
chr8	7472600	7472800
chr10	53609839	53610039
chr12	6180996	6181196
chr17	86276437	86276637
chr18	12106928	12107128
chr18	53621709	53621909
chr7	85224545	85224745
chr7	90173138	90173338
chr5	118578276	118578476
chr11	111968355	111968555
chr12	113121221	113121421
chr14	120108780	120108980
chr17	75555266	75555466
chr4	11725477	11725677
chr4	29039792	29039992
chr5	41731957	41732157
chr6	94583379	94583579
chr8	8596224	8596424
chr9	30028089	30028289
chr3	62073029	62073229
chr13	73032603	73032803
chr11	63938479	63938679
chr18	6016148	6016348
chr2	68131281	68131481
chr5	21158192	21158392
chr9	76441824	76442024
chr1	82593905	82594105
chr2	105047054	105047254
chr10	38764425	38764625
chr15	77228113	77228313
chr1	151616457	151616657
chr10	32502658	32502858
chr11	57650497	57650697
chr11	64320266	64320466
chr12	42292992	42293192
chr15	42654224	42654424
chr16	18448109	18448309
chr16	77730874	77731074
chr17	14863948	14864148
chr2	61222663	61222863
chr3	12608408	12608608
chr4	13195260	13195460
chr4	32770091	32770291
chr5	74737198	74737398
chr5	140273865	140274065
chr8	37745314	37745514
chr9	64231154	64231354
chr10	30718052	30718252
chr12	99906772	99906972
chr14	59100298	59100498
chr14	61211745	61211945
chr18	51036115	51036315
chr18	60388284	60388484
chr19	17407609	17407809
chr3	52152229	52152429
chr3	63126405	63126605
chr6	59342267	59342467
chr7	142320184	142320384
chr8	26154073	26154273
chr8	110013893	110014093
chr8	128342838	128343038
chr15	48897530	48897730
chr16	35224956	35225156
chr1	124374767	124374967
chr11	36935559	36935759
chr13	118531291	118531491
chr17	24157880	24158080
chr5	30099212	30099412
chr5	52604834	52605034
chr6	144277439	144277639
chr7	66078788	66078988
chr8	32997269	32997469
chr7	150104720	150104920
chr11	9894902	9895102
chr11	65117272	65117472
chr16	74259685	74259885
chr17	72624685	72624885
chr18	55770311	55770511
chr19	9529956	9530156
chr2	75763810	75764010
chr2	141008294	141008494
chr3	13593022	13593222
chr7	133008856	133009056
chr2	31465414	31465614
chr9	115166982	115167182
chr2	148199550	148199750
chr10	27636383	27636583
chr10	119870350	119870550
chr15	18739248	18739448
chr15	49809906	49810106
chr16	95048940	95049140
chr17	36163075	36163275
chr18	72819434	72819634
chr2	115439842	115440042
chr3	84390743	84390943
chr4	36760343	36760543
chr4	74957174	74957374
chr9	46231417	46231617
chr9	65211678	65211878
chr16	14895882	14896082
chr4	31098398	31098598
chr9	62727034	62727234
chr11	43975454	43975654
chr12	32311902	32312102
chr13	96945616	96945816
chr15	85062584	85062784
chr15	92051878	92052078
chr4	17866656	17866856
chr6	36303577	36303777
chr8	16203933	16204133
chr8	66858882	66859082
chr13	70841918	70842118
chr9	69809013	69809213
chr1	167135738	167135938
chr1	89777600	89777800
chr1	163648502	163648702
chr10	6780986	6781186
chr11	96501969	96502169
chr12	103011393	103011593
chr14	13051168	13051368
chr15	42529331	42529531
chr16	42803668	42803868
chr19	50409334	50409534
chr2	59339787	59339987
chr3	98010916	98011116
chr4	14595638	14595838
chr5	15969809	15970009
chr6	34614909	34615109
chr8	27767327	27767527
chr8	95698596	95698796
chr9	4319032	4319232
chr10	92910108	92910308
chr2	32770560	32770760
chr10	105243752	105243952
chr11	61180029	61180229
chr14	8733179	8733379
chr2	37619234	37619434
chr3	104944414	104944614
chr4	3161231	3161431
chr6	42341849	42342049
chr7	85002989	85003189
chr7	119441670	119441870
chr1	33169161	33169361
chr1	34310959	34311159
chr1	58398504	58398704
chr17	46004280	46004480
chr19	40319035	40319235
chr2	106521885	106522085
chr2	170173041	170173241
chr3	148597771	148597971
chr4	32976300	32976500
chr4	117596206	117596406
chr4	147343623	147343823
chr5	149983949	149984149
chr6	103338626	103338826
chr6	104058521	104058721
chr6	115896616	115896816
chr7	141262918	141263118
chr8	13521518	13521718
chr8	122564838	122565038
chr8	123550171	123550371
chr2	93781886	93782086
chr16	15948316	15948516
chr15	27188856	27189056
chr1	57329478	57329678
chr11	27866588	27866788
chr11	80894584	80894784
chr2	46806258	46806458
chr4	31664281	31664481
chr4	131299971	131300171
chr5	131633843	131634043
chr6	15597594	15597794
chr8	49194153	49194353
chr1	171098319	171098519
chr6	51871947	51872147
chr7	108588814	108589014
chr10	24063041	24063241
chr10	76710516	76710716
chr11	52316503	52316703
chr11	91116445	91116645
chr12	75436119	75436319
chr12	85731428	85731628
chr13	11556928	11557128
chr13	100125902	100126102
chr17	44694967	44695167
chr17	49382820	49383020
chr17	66273650	66273850
chr3	23807679	23807879
chr3	130088826	130089026
chr4	50809624	50809824
chr4	102098165	102098365
chr5	63640381	63640581
chr5	151919113	151919313
chr6	139726525	139726725
chr8	8821179	8821379
chr8	42100430	42100630
chr8	59947536	59947736
chr8	122008119	122008319
chr8	124820544	124820744
chr8	131203905	131204105
chr17	3246975	3247175
chr7	64305439	64305639
chr1	56450526	56450726
chr10	84696677	84696877
chr10	101300436	101300636
chr10	120077869	120078069
chr13	4118812	4119012
chr14	118277979	118278179
chr15	44014349	44014549
chr16	8216217	8216417
chr17	3701954	3702154
chr17	60992095	60992295
chr18	53851969	53852169
chr3	39223363	39223563
chr3	106760058	106760258
chr4	151974787	151974987
chr5	4273134	4273334
chr6	115430405	115430605
chr6	136846895	136847095
chr7	99290329	99290529
chr9	98330212	98330412
chrX	70007217	70007417
chr18	43464329	43464529
chr13	12071096	12071296
chr10	113185948	113186148
chr11	101082608	101082808
chr12	77096290	77096490
chr12	78733617	78733817
chr13	12706998	12707198
chr18	83844689	83844889
chr2	3739749	3739949
chr4	56892970	56893170
chr4	97640781	97640981
chr4	144602794	144602994
chr5	118101587	118101787
chr6	36129911	36130111
chr7	135715426	135715626
chr8	101038889	101039089
chr8	129392904	129393104
chr5	12468084	12468284
chr5	49192792	49192992
chr1	153909105	153909305
chr10	4720048	4720248
chr13	93363022	93363222
chr15	12124490	12124690
chr3	24634125	24634325
chr3	74392815	74393015
chr3	101209458	101209658
chr4	69529384	69529584
chr6	91913453	91913653
chr7	84710596	84710796
chr8	125027825	125028025
chrX	127068109	127068309
chr6	144513031	144513231
chr12	81639439	81639639
chr16	96778183	96778383
chr1	54806909	54807109
chr10	88108374	88108574
chr12	35503770	35503970
chr15	11866212	11866412
chr15	51160419	51160619
chr17	7910854	7911054
chr19	24828181	24828381
chr4	131212042	131212242
chr5	90323159	90323359
chr6	72423634	72423834
chr7	37662993	37663193
chr8	59935918	59936118
chr9	60046410	60046610
chr7	138319233	138319433
chr6	30599658	30599858
chr16	44313587	44313787
chr3	18687765	18687965
chr12	38024292	38024492
chr12	52068532	52068732
chr14	30311832	30312032
chr10	75018662	75018862
chr11	38355361	38355561
chr13	8829077	8829277
chr14	118303000	118303200
chr16	50706277	50706477
chr16	93581524	93581724
chr18	36865023	36865223
chr18	64914640	64914840
chr2	47252523	47252723
chr3	19466907	19467107
chr3	158104448	158104648
chr4	49077502	49077702
chr4	63798798	63798998
chr4	67656258	67656458
chr5	114910616	114910816
chr7	36981416	36981616
chr8	98596594	98596794
chr11	63800528	63800728
chr8	59418730	59418930
chr11	53505513	53505713
chr1	47224535	47224735
chr1	147774145	147774345
chr1	153477122	153477322
chr11	19663377	19663577
chr11	82918365	82918565
chr13	117284171	117284371
chr14	35426761	35426961
chr16	49952405	49952605
chr19	14499221	14499421
chr19	46390363	46390563
chr2	152433566	152433766
chr4	71502925	71503125
chr4	153720835	153721035
chr5	12367648	12367848
chr5	14579933	14580133
chr5	58619463	58619663
chr6	124376732	124376932
chr8	35647932	35648132
chr9	8550337	8550537
chr9	63298760	63298960
chrX	163433888	163434088
chr2	74579464	74579664
chr9	101271965	101272165
chr9	71108166	71108366
chr5	119090982	119091182
chr1	25773518	25773718
chr10	70226029	70226229
chr11	103865365	103865565
chr11	119806692	119806892
chr13	118877846	118878046
chr14	66837768	66837968
chr14	106357333	106357533
chr16	51107544	51107744
chr17	54284904	54285104
chr2	32903883	32904083
chr2	124197168	124197368
chr3	65263515	65263715
chr4	49766707	49766907
chr5	124976710	124976910
chr6	109302821	109303021
chr14	29113384	29113584
chr14	47621547	47621747
chr1	73412423	73412623
chr10	90893097	90893297
chr11	73097093	73097293
chr13	109704846	109705046
chr14	23382985	23383185
chr17	34837263	34837463
chr2	16714688	16714888
chr4	135121428	135121628
chr4	140073568	140073768
chr5	87131121	87131321
chr5	104257869	104258069
chr7	37475773	37475973
chr9	75272571	75272771
chr2	74583629	74583829
chr4	61517082	61517282
chr9	97742619	97742819
chr7	89611015	89611215
chr10	94051825	94052025
chr1	62354602	62354802
chr10	53716623	53716823
chr10	105123736	105123936
chr11	17900827	17901027
chr12	89691330	89691530
chr12	108686763	108686963
chr13	46688063	46688263
chr13	71218403	71218603
chr14	54480964	54481164
chr15	80511270	80511470
chr2	6284290	6284490
chr2	53913459	53913659
chr2	123040524	123040724
chr5	17996248	17996448
chr5	91740831	91741031
chr6	145744768	145744968
chr7	25248010	25248210
chr8	24363823	24364023
chr8	82573361	82573561
chr4	142435338	142435538
chr18	47223314	47223514
chr2	93222139	93222339
chr2	8612984	8613184
chr8	46476812	46477012
chr13	41768344	41768544
chr13	52395259	52395459
chr14	22175628	22175828
chr17	28298595	28298795
chr19	12861949	12862149
chr3	67405630	67405830
chr3	82754614	82754814
chr4	84191177	84191377
chr5	7154687	7154887
chr5	149416346	149416546
chr6	82712848	82713048
chr7	90455281	90455481
chr8	111439294	111439494
chr10	122398148	122398348
chr5	143016201	143016401
chr4	107661670	107661870
chr3	45008347	45008547
chr1	20492989	20493189
chr1	30262175	30262375
chr1	61002940	61003140
chr11	19866396	19866596
chr13	75876235	75876435
chr14	23480844	23481044
chr14	118721632	118721832
chr19	16584228	16584428
chr2	14819533	14819733
chr2	77408842	77409042
chr2	113206965	113207165
chr3	126587440	126587640
chr3	146952224	146952424
chr3	147531413	147531613
chr5	113588130	113588330
chr5	135497773	135497973
chr5	139925520	139925720
chr6	32948039	32948239
chr6	103552037	103552237
chr6	117567275	117567475
chr6	139738162	139738362
chr7	76990291	76990491
chr7	83514239	83514439
chr7	89606927	89607127
chr7	106192561	106192761
chr7	149617059	149617259
chr8	122775363	122775563
chr8	130712311	130712511
chr9	120125908	120126108
chrX	143603641	143603841
chr1	178917567	178917767
chr17	80654583	80654783
chr9	32560315	32560515
chr7	144880764	144880964
chr1	77171340	77171540
chr10	43126875	43127075
chr10	93473789	93473989
chr11	67338363	67338563
chr12	29306983	29307183
chr13	29890169	29890369
chr16	15390087	15390287
chr16	97988085	97988285
chr17	26787703	26787903
chr17	87640542	87640742
chr18	43467578	43467778
chr18	47853190	47853390
chr3	100519170	100519370
chr4	28492212	28492412
chr6	78568741	78568941
chr6	117110407	117110607
chr7	85123672	85123872
chr7	97256517	97256717
chr8	24839285	24839485
chr8	82823853	82824053
chr9	114997836	114998036
chr1	89594671	89594871
chr10	30796208	30796408
chr2	134674411	134674611
chr6	71678322	71678522
chr1	94641543	94641743
chr1	152400621	152400821
chr1	161437248	161437448
chr10	52754459	52754659
chr11	82421117	82421317
chr14	28986998	28987198
chr14	62835926	62836126
chr15	73527596	73527796
chr18	81008095	81008295
chr2	8819755	8819955
chr3	153872535	153872735
chr4	81318081	81318281
chr5	54077611	54077811
chr5	99675926	99676126
chr6	97520286	97520486
chr8	88450084	88450284
chr8	124317056	124317256
chr9	26993464	26993664
chr9	123307994	123308194
chr5	142036367	142036567
chr14	23527591	23527791
chr12	74405583	74405783
chr7	6802385	6802585
chr14	38143058	38143258
chr1	167045061	167045261
chr1	187798423	187798623
chr10	45746587	45746787
chr10	60002899	60003099
chr10	121462216	121462416
chr11	48301927	48302127
chr11	86442981	86443181
chr13	30337568	30337768
chr13	45348779	45348979
chr14	90519640	90519840
chr14	121638738	121638938
chr16	11782404	11782604
chr17	31590442	31590642
chr18	43528089	43528289
chr4	9829047	9829247
chr5	16152362	16152562
chr5	50428741	50428941
chr6	51810988	51811188
chr7	106214084	106214284
chr8	126706318	126706518
chr8	123840074	123840274
chr6	92954639	92954839
chr15	86227029	86227229
chr2	158681922	158682122
chr8	59403556	59403756
chr1	120804226	120804426
chr10	44823968	44824168
chr19	55530014	55530214
chr2	152465687	152465887
chr1	169568932	169569132
chr11	93840968	93841168
chr11	98159893	98160093
chr15	18678393	18678593
chr15	47748215	47748415
chr15	53115827	53116027
chr16	21271845	21272045
chr17	70729209	70729409
chr17	74120371	74120571
chr2	20864141	20864341
chr2	27728300	27728500
chr2	59463969	59464169
chr3	8698689	8698889
chr3	79756807	79757007
chr5	51871237	51871437
chr8	38037842	38038042
chrX	12505351	12505551
chr1	14845251	14845451
chr1	77488271	77488471
chr10	56913445	56913645
chr1	23424851	23425051
chr18	84569250	84569450
chr7	121343362	121343562
chr6	93804212	93804412
chr9	70996637	70996837
chr2	17564494	17564694
chr10	20236701	20236901
chr10	22541524	22541724
chr10	29274412	29274612
chr11	8491377	8491577
chr12	37627823	37628023
chr13	110102889	110103089
chr14	94216855	94217055
chr15	39685776	39685976
chr16	15491504	15491704
chr17	84669115	84669315
chr19	42575114	42575314
chr2	114433775	114433975
chr3	60074636	60074836
chr4	34246496	34246696
chr4	114830083	114830283
chr5	76244229	76244429
chr11	74847319	74847519
chr8	93082634	93082834
chr1	75433997	75434197
chr1	137611815	137612015
chr10	53752231	53752431
chr11	102631892	102632092
chr12	118297237	118297437
chr17	81185853	81186053
chr19	31696523	31696723
chr19	48852288	48852488
chr2	17858283	17858483
chr4	72584926	72585126
chr5	41814031	41814231
chr5	112356268	112356468
chr6	55461300	55461500
chr6	106239210	106239410
chr7	144201571	144201771
chr7	150924412	150924612
chr8	105719158	105719358
chr9	64791397	64791597
chr9	90077335	90077535
chr9	120185061	120185261
chrX	34371749	34371949
chr2	66708406	66708606
chr11	74806265	74806465
chr15	102896108	102896308
chr1	171165368	171165568
chr1	188525348	188525548
chr12	50935451	50935651
chr12	51292019	51292219
chr13	81067521	81067721
chr14	94133775	94133975
chr14	104235659	104235859
chr15	25244748	25244948
chr17	25940126	25940326
chr17	43895847	43896047
chr17	47622610	47622810
chr2	27863975	27864175
chr2	106705847	106706047
chr3	85257549	85257749
chr3	102768033	102768233
chr3	122387824	122388024
chr3	157041181	157041381
chr3	157293865	157294065
chr4	153993806	153994006
chr6	71676772	71676972
chr6	92467028	92467228
chr6	104289354	104289554
chr4	31711968	31712168
chr8	40867245	40867445
chr7	75238787	75238987
chr5	86210194	86210394
chr7	130806863	130807063
chr12	81317143	81317343
chr1	171286653	171286853
chr1	195142208	195142408
chr10	82467217	82467417
chr12	103090589	103090789
chr13	119877215	119877415
chr14	25936452	25936652
chr14	28983930	28984130
chr14	28989026	28989226
chr15	4146678	4146878
chr15	46364593	46364793
chr15	87763935	87764135
chr16	95774334	95774534
chr19	36789113	36789313
chr2	9109356	9109556
chr2	171872752	171872952
chr3	111947614	111947814
chr3	143461649	143461849
chr4	85021162	85021362
chr4	94822010	94822210
chr5	53370417	53370617
chr5	73181361	73181561
chr5	74092857	74093057
chr6	49620787	49620987
chr7	61805253	61805453
chr7	142622527	142622727
chr7	143739300	143739500
chr9	60999956	61000156
chr11	52898267	52898467
chr17	92570534	92570734
chr1	83632759	83632959
chr10	68771991	68772191
chr11	111663059	111663259
chr12	46181875	46182075
chr12	55061600	55061800
chr13	29297931	29298131
chr14	23867049	23867249
chr14	63841326	63841526
chr15	36291275	36291475
chr15	47300851	47301051
chr17	5568149	5568349
chr18	18311130	18311330
chr2	81801207	81801407
chr2	83962052	83962252
chr5	28363692	28363892
chr5	51464087	51464287
chr5	98238094	98238294
chr5	115131794	115131994
chr6	51959509	51959709
chr9	41818622	41818822
chr17	10666777	10666977
chr10	33966058	33966258
chr15	62817843	62818043
chr2	94267249	94267449
chr14	23142710	23142910
chr1	77232205	77232405
chr11	83252846	83253046
chr12	94057242	94057442
chr12	120421947	120422147
chr13	30722048	30722248
chr14	71365964	71366164
chr14	105300440	105300640
chr16	61905092	61905292
chr18	53773041	53773241
chr18	55440804	55441004
chr18	58648735	58648935
chr19	53511965	53512165
chr2	84342395	84342595
chr3	40099744	40099944
chr3	122411556	122411756
chr3	159448539	159448739
chr4	31786567	31786767
chr5	3083685	3083885
chr5	67106746	67106946
chr5	67964125	67964325
chr6	108228165	108228365
chr6	135226885	135227085
chr7	150488920	150489120
chr9	31727364	31727564
chr9	63006752	63006952
chr2	5307590	5307790
chr6	6214824	6215024
chr1	162623302	162623502
chr4	120706805	120707005
chr2	170530468	170530668
chr4	114196451	114196651
chr1	94070897	94071097
chr10	118235471	118235671
chr11	65413155	65413355
chr16	56116859	56117059
chr18	9842080	9842280
chr19	24548039	24548239
chr19	28669189	28669389
chr19	48611764	48611964
chr2	112891474	112891674
chr2	137294583	137294783
chr2	168935987	168936187
chr3	137490642	137490842
chr5	73175357	73175557
chr7	57717109	57717309
chr9	67655072	67655272
chr5	97133876	97134076
chr5	55127344	55127544
chr1	186363619	186363819
chr10	109267887	109268087
chr9	32613842	32614042
chr17	15783871	15784071
chr10	96979254	96979454
chr12	29576360	29576560
chr10	69108642	69108842
chr11	86758158	86758358
chr12	7763545	7763745
chr13	109058901	109059101
chr16	57881367	57881567
chr19	58199116	58199316
chr2	52871297	52871497
chr3	119705598	119705798
chr3	125829305	125829505
chr6	28731810	28732010
chr6	33889201	33889401
chr6	73521610	73521810
chr8	28054046	28054246
chr8	59598876	59599076
chr8	78651477	78651677
chr8	103673724	103673924
chr9	87420305	87420505
chrX	20511378	20511578
chrX	63337230	63337430
chr14	54564881	54565081
chr15	99951965	99952165
chr18	66773247	66773447
chr2	103390570	103390770
chr5	109129651	109129851
chr11	94035141	94035341
chr17	65311323	65311523
chr4	151093072	151093272
chr14	18044146	18044346
chr6	98339591	98339791
chr5	89576277	89576477
chr1	15981336	15981536
chr1	68382701	68382901
chr1	71988439	71988639
chr1	172631502	172631702
chr10	50816429	50816629
chr10	95230191	95230391
chr11	38120401	38120601
chr12	36043219	36043419
chr12	87658496	87658696
chr12	90865132	90865332
chr12	98543257	98543457
chr13	8104018	8104218
chr14	54833695	54833895
chr15	62228696	62228896
chr2	112752899	112753099
chr3	95547951	95548151
chr5	76369283	76369483
chr5	144270687	144270887
chr6	65126815	65127015
chr6	80292617	80292817
chr7	84100058	84100258
chr8	36983335	36983535
chr9	79364393	79364593
chr9	112736302	112736502
chrX	11662555	11662755
chrX	69152358	69152558
chr15	69291345	69291545
chr1	181183540	181183740
chr3	98987428	98987628
chr19	25422135	25422335
chr7	26687707	26687907
chr1	43304581	43304781
chr1	60402575	60402775
chr1	79918479	79918679
chr10	101976859	101977059
chr10	118965523	118965723
chr11	37129914	37130114
chr13	10032820	10033020
chr13	109759332	109759532
chr13	118388336	118388536
chr14	10300426	10300626
chr14	33695023	33695223
chr17	83072521	83072721
chr19	57549903	57550103
chr2	61514637	61514837
chr2	167148840	167149040
chr3	19563272	19563472
chr4	49210262	49210462
chr5	3420924	3421124
chr6	15010781	15010981
chr6	119143677	119143877
chr7	142395680	142395880
chr9	55116773	55116973
chr7	103803584	103803784
chr4	8640412	8640612
chr11	64125162	64125362
chr13	81894062	81894262
chr1	55751102	55751302
chr1	139898962	139899162
chr11	19850621	19850821
chr11	39813004	39813204
chr11	45904968	45905168
chr13	16435477	16435677
chr13	107195445	107195645
chr14	13016359	13016559
chr15	6489769	6489969
chr17	14834118	14834318
chr2	38357191	38357391
chr2	178536247	178536447
chr3	30101400	30101600
chr3	64802595	64802795
chr3	113589217	113589417
chr3	148842645	148842845
chr4	48627353	48627553
chr7	57061977	57062177
chr7	84952692	84952892
chr7	114899508	114899708
chr9	75447256	75447456
chr9	81936241	81936441
chr8	7184454	7184654
chr7	78384270	78384470
chr15	3530451	3530651
chr19	27484788	27484988
chr1	62892039	62892239
chr1	115940170	115940370
chr10	21666636	21666836
chr12	21146655	21146855
chr12	64708855	64709055
chr14	47462894	47463094
chr17	51596130	51596330
chr2	161803900	161804100
chr3	115027658	115027858
chr4	23166872	23167072
chr4	114172929	114173129
chr4	136686826	136687026
chr5	48426310	48426510
chr5	129864233	129864433
chr6	6911219	6911419
chr8	7875474	7875674
chr9	29474348	29474548
chr14	23951013	23951213
chr15	5437564	5437764
chr17	83124419	83124619
chr10	22648108	22648308
chr4	5256125	5256325
chr1	94247255	94247455
chr1	191137663	191137863
chr1	196523778	196523978
chr12	88039720	88039920
chr13	24712458	24712658
chr13	24953882	24954082
chr13	96967265	96967465
chr14	28196704	28196904
chr14	46218780	46218980
chr14	76597285	76597485
chr15	12839100	12839300
chr15	88850523	88850723
chr16	43162498	43162698
chr16	44977351	44977551
chr19	57771853	57772053
chr2	169113760	169113960
chr3	105618174	105618374
chr4	15521266	15521466
chr4	53317240	53317440
chr7	137313357	137313557
chr9	22846711	22846911
chr2	77085140	77085340
chr5	77559726	77559926
chr5	151696820	151697020
chr8	65099506	65099706
chr4	48853652	48853852
chr8	96090753	96090953
chr2	36007111	36007311
chr11	110564263	110564463
chr3	110732060	110732260
chr12	81339718	81339918
chr12	97657564	97657764
chr13	95159686	95159886
chr14	28163577	28163777
chr15	52232139	52232339
chr16	12094830	12095030
chr16	62838336	62838536
chr17	16574686	16574886
chr17	49409370	49409570
chr19	44589701	44589901
chr2	12440380	12440580
chr2	13306605	13306805
chr3	8441093	8441293
chr4	95622618	95622818
chr4	149256719	149256919
chr18	56936448	56936648
chrX	8824864	8825064
chr5	4944564	4944764
chr2	27199732	27199932
chr12	26571107	26571307
chr9	71092298	71092498
chr16	42227910	42228110
chr10	128399211	128399411
chr13	38686306	38686506
chr14	12994505	12994705
chr14	61897320	61897520
chr2	161158878	161159078
chr2	165068384	165068584
chr3	105701853	105702053
chr3	130031828	130032028
chr5	42634152	42634352
chr5	82420171	82420371
chr6	59918845	59919045
chr9	87449414	87449614
chr9	91912461	91912661
chr4	117722439	117722639
chr19	50353130	50353330
chr12	99508573	99508773
chr8	93991470	93991670
chr14	35357803	35358003
chr12	37799321	37799521
chr7	81542335	81542535
chr12	118979757	118979957
chr1	36330260	36330460
chr13	107626805	107627005
chr1	71802801	71803001
chr1	78018421	78018621
chr1	177263577	177263777
chr10	76586758	76586958
chr12	67031692	67031892
chr13	116166732	116166932
chr14	99707045	99707245
chr15	89805073	89805273
chr16	56349556	56349756
chr19	5945038	5945238
chr19	27018155	27018355
chr19	38649122	38649322
chr2	166098953	166099153
chr3	95541286	95541486
chr3	122841291	122841491
chr4	149377492	149377692
chr5	82868703	82868903
chr6	38862870	38863070
chr6	117639090	117639290
chr7	35537482	35537682
chr8	43434481	43434681
chr9	84149274	84149474
chr18	80203042	80203242
chr16	48624237	48624437
chr7	82809048	82809248
chr17	14255823	14256023
chr10	42993231	42993431
chr10	103347828	103348028
chr11	7447737	7447937
chr13	42985774	42985974
chr2	9389991	9390191
chr2	165558162	165558362
chr3	18841748	18841948
chr3	97843144	97843344
chr3	117618433	117618633
chr4	38926719	38926919
chr4	125568300	125568500
chr6	35882987	35883187
chr6	91160912	91161112
chr8	29793123	29793323
chr8	44431688	44431888
chrX	165312805	165313005
chr10	51615479	51615679
chr8	89011947	89012147
chr8	107865382	107865582

## Sheet: Meis_FE≥10_higher_BA2
chr10	55234767	55235066
chr18	23851422	23851641
chr2	154880517	154880736
chr7	47273531	47273770
chr8	24866453	24866652
chr8	121189201	121189420
chr1	165162992	165163531
chr12	96598991	96599210
chr9	33527706	33527905
chr10	57029627	57029986
chr5	84009806	84010205
chr6	97068195	97068654
chr4	26391708	26392167
chr10	55320747	55321046
chr1	91715916	91716335
chr3	45851903	45852222
chrX	18056407	18056726
chr8	102150121	102150460
chr18	62982335	62982614
chr2	101701378	101701617
chr14	64476378	64476857
chr18	7583399	7583718
chr8	98184381	98184820
chr8	115893601	115893900
chr1	147614471	147614790
chr5	39234180	39234559
chr19	59696984	59697243
chr3	42556863	42557082
chr12	100047971	100048370
chr6	8587421	8587640
chr1	69249715	69249954
chr9	98139740	98139979
chr13	85303886	85304145
chr5	128670891	128671330
chr1	104533518	104534057
chr6	63408075	63408614
chr14	88943568	88943967
chr3	33771883	33772282
chr18	46104055	46104254
chr9	59906348	59906847
chr13	105400441	105400700
chr1	14677462	14677701
chr16	89262486	89262845
chr17	16373785	16374264
chr2	41384961	41385300
chr3	120090159	120090558
chr4	56066153	56066692
chr10	44602987	44603406
chr16	88122686	88123165
chr1	150474271	150474750
chr4	96640652	96641051
chr6	106400255	106400814
chr1	170873392	170873671
chr5	41543200	41543679
chr4	103782406	103782725
chr13	79321722	79322301
chr3	81756983	81757442
chr4	8106248	8106567
chr10	27016287	27016626
chr10	115392757	115393096
chr3	144418965	144419484
chr1	152559451	152559910
chr10	89721666	89722165
chr13	15284508	15284727
chr17	91348541	91348880
chr16	42872394	42872673
chr18	28648322	28648801
chr8	36184195	36184394
chr13	56428002	56428221
chr7	99155551	99155850
chr14	92024840	92025339
chrX	159048313	159048512
chr4	46166273	46166512
chr6	14009161	14009560
chr7	102381591	102382190
chr1	101776438	101777017
chr11	39756883	39757322
chr11	54471283	54471802
chr4	48927893	48928492
chr11	104931455	104931654
chr3	5400281	5400680
chrX	110256910	110257189
chr11	36732203	36732522
chr8	9742721	9743140
chr2	15025348	15025927
chr4	25563348	25563707
chr5	57391540	57391979
chr13	71336679	71337138
chr17	60382164	60382483
chr5	74994426	74994745
chr6	6866601	6866980
chr5	79422206	79422605
chr3	131817905	131818464
chr5	7102361	7102720
chr2	57730852	57731311
chr6	43919020	43919339
chr15	31785136	31785335
chr8	94317660	94317899
chr13	77303542	77304221
chr19	14696271	14696570
chr11	46003023	46003242
chr11	54501643	54502402
chr11	95205715	95205914
chr11	110659475	110660394
chr3	78640723	78641062
chr1	57523365	57523684
chr5	91263447	91263926
chr2	112725458	112725717
chr4	54803613	54803972
chr4	73186075	73186454
chr5	7332481	7332900
chr1	92444996	92445395
chr18	59135075	59135434
chr10	44606447	44607026
chr3	58692323	58692742
chr3	72658883	72659282
chr8	4355881	4356280
chr3	33477943	33478342
chr5	76832726	76833105
chr6	10131421	10131900
chr9	10289401	10289780
chr1	69590955	69591294
chr16	63029007	63029386
chr12	93917261	93917880
chr4	40025614	40025813
chr19	18408891	18409370
chr4	148505150	148505429
chr18	72178935	72179354
chr12	34633646	34633865
chr5	96927020	96927579
chr5	39552740	39553179
chr6	77154635	77155134
chr9	41325844	41326243
chr4	93270372	93270771
chr10	46203387	46203966
chr3	41749003	41749342
chr3	8026361	8026880
chr3	120078679	120078878
chr4	152613150	152613609
chr9	91101919	91102458
chr9	91423819	91424658
chr2	49973561	49974060
chr6	19585901	19586500
chr10	100719235	100719454
chr14	99878740	99878999
chr1	145937611	145938390
chr3	56449863	56450122
chr3	150937645	150937944
chr4	82800145	82800344
chr10	26764907	26765186
chr12	12502587	12503346
chr12	91303821	91304260
chrX	154739393	154739652
chr12	13715727	13716166
chr13	17410355	17410614
chr11	6932304	6932603
chr14	72441928	72442667
chr12	45231928	45232187
chr19	12217791	12218350
chr11	41451263	41451642
chr9	40328266	40328645
chr10	36292267	36292666
chr11	90025855	90026134
chr8	100454121	100454580
chr6	96865155	96865494
chr18	68779555	68780014
chr17	60609424	60609903
chr5	107489680	107490019
chr5	117496330	117496569
chr2	124669337	124669556
chr5	41548540	41548999
chr14	9739355	9739954
chr14	94377080	94377459
chr3	75271383	75271882
chr1	108752478	108752937
chr11	71209103	71209522
chr2	64095758	64096397
chr12	80242988	80243467
chr2	71082798	71083497
chr2	126205977	126206416
chr10	113946397	113946596
chr15	32300436	32301295
chr1	160973192	160973671
chr14	71190648	71191007
chr2	43502321	43502960
chr10	44569407	44570066
chr13	56240502	56240881
chr17	77467381	77467940
chr2	101012098	101012657
chr13	108592495	108592974
chr2	44061581	44062060
chr5	16522719	16522998
chr11	119670155	119670674
chr13	56057602	56058481
chr2	52770555	52770754
chr3	32527243	32527782
chr3	140888205	140888824
chr5	38474280	38474479
chr9	76074828	76075287
chr9	81997268	81997627
chr14	110276918	110277257
chr4	56000893	56001312
chr4	70643275	70643794
chr11	108754355	108754854
chr2	54960132	54960651
chr6	102767875	102768594
chr7	102724691	102726010
chr2	117727257	117727676
chr5	42503560	42503959
chr6	140222902	140223321
chr10	95695255	95695974
chr8	34162413	34162812
chrX	118975730	118975969
chr1	110588578	110588877
chr1	131244018	131244457
chr6	99975255	99975514
chr1	67282415	67282774
chr11	40245763	40246222
chr6	98530315	98530614
chr19	12351771	12352750
chr2	110580678	110580877
chr3	29203843	29204062
chr5	68546700	68547499
chr13	98245916	98246215
chr18	46975075	46975554
chr1	159802792	159803331
chr12	67970328	67970907
chr15	34555116	34555675
chr17	45324610	45325309
chr3	132553165	132553564
chr16	72155046	72155385
chr3	46805023	46805482
chr13	119682768	119683407
chr2	82568618	82569057
chr6	45750220	45750459
chr8	43365815	43366334
chr10	38939147	38939406
chr13	98143976	98144295
chr18	51673515	51673794
chr19	14345611	14346130
chr6	65935235	65936134
chr10	21480367	21480786
chr3	57110023	57110702
chr4	87641505	87642184
chr9	76090168	76090547
chr2	110153438	110153957
chr3	86120823	86121442
chr6	14057081	14057640
chr7	101891831	101892410
chr8	94351140	94351579
chr1	78023736	78024055
chr1	112344258	112344917
chr6	93407315	93408414
chr6	105052555	105053054
chr9	10757561	10757760
chr18	50254035	50254714
chr18	78957420	78957659
chrX	127406137	127407416
chr13	79235882	79236381
chr13	106200321	106200820
chr3	45837943	45838442
chr5	132256891	132257530
chr6	101319415	101319874
chr7	122746395	122746954
chr19	12488091	12488530
chr2	171785401	171785760
chr3	141782485	141782704
chr5	69900280	69900639
chr6	20443921	20444180
chr1	170796232	170796571
chr2	138299217	138299616
chr6	50892240	50893259
chr8	114743441	114744020
chr2	138362757	138363156
chr4	37313354	37313613
chr11	36656303	36656582
chr2	76816018	76816317
chr5	47867700	47868119
chr14	104967818	104968197
chr16	49682214	49682513
chr3	140892425	140892804
chr11	46659963	46660402
chr4	100507706	100508085
chr6	31617621	31618060
chr9	66727708	66728227
chr18	59130815	59131414
chr4	7731348	7731647
chr4	37976854	37977313
chr6	34458541	34458860
chr8	39383655	39384154
chr9	87943839	87944698
chr2	171057121	171057480
chr13	47712770	47713129
chr13	107528401	107528640
chr4	96418732	96419011
chr6	18570181	18570520
chrX	95562500	95562799
chr12	10098007	10098466
chr3	70223203	70223502
chr10	58318889	58319368
chr17	84349301	84349500
chr19	52130911	52131450
chr2	29503141	29503520
chr3	124039599	124039878
chr5	99051100	99051599
chr5	145162570	145162889
chr6	46663080	46663519
chr11	111509315	111509654
chr15	74717791	74718110
chr16	74106266	74106865
chr18	46108715	46109094
chr1	110423398	110424437
chr18	4758539	4758958
chr19	60130864	60131603
chr2	6558127	6558486
chr2	125208357	125208616
chr3	76442643	76442842
chr9	91575439	91576078
chr1	156520611	156520850
chr3	136644705	136645024
chr7	89229347	89229806
chr10	10781439	10781838
chr12	9499707	9500166
chr16	72959466	72959985
chr2	94323998	94324717
chr5	132675951	132676410
chr6	65743555	65744214
chr7	102874691	102875110
chr8	109794721	109795100
chr12	38198748	38198987
chr17	42842650	42842869
chr17	57272484	57272743
chr2	113384998	113385477
chr3	79103123	79103442
chrX	15176347	15176926
chr10	56363767	56364246
chr14	25180383	25180622
chr17	10390026	10390385
chr19	54881931	54882210
chr5	85064666	85065045
chr5	114050630	114051109
chr11	25334301	25334540
chr13	55538082	55538741
chr14	110307718	110308077
chr16	40552734	40553073
chr18	87042113	87042752
chr6	47358680	47359119
chr6	101670455	101670994
chr11	99334755	99335094
chr12	71627228	71627587
chr14	100775500	100776059
chr17	85030421	85031060
chr2	114541037	114541596
chr9	102865171	102865950
chr1	11580202	11581001
chr16	93944706	93944945
chr17	91393581	91393880
chr18	42724275	42724754
chr18	71506155	71506554
chr2	81270638	81271077
chr1	13824762	13825621
chr15	56756956	56757335
chr2	63604758	63605057
chr6	110867895	110868894
chr8	102918481	102919020
chr1	154422071	154422810
chr11	18329004	18329323
chr16	81264006	81264305
chr19	50838551	50839310
chr3	133846865	133847744
chr4	56471313	56471992
chr6	8031261	8031760
chrX	61030996	61031355
chr16	12770574	12771133
chr16	69034306	69034865
chr19	60439944	60440643
chr3	56235203	56235882
chr5	67113060	67113599
chr8	31654493	31655072
chr9	16962725	16963764
chr1	84665256	84665475
chr10	108662537	108662736
chr11	26441921	26442180
chr15	65315683	65315982
chr19	49207831	49208090
chr3	79919623	79920142
chr8	99475361	99475700
chrX	61904856	61905515
chr1	45997506	45997965
chr1	49000545	49001084
chr1	159875292	159875731
chr10	38389447	38389666
chr15	26694456	26694715
chr7	137220855	137221114
chr13	90303226	90304225
chr14	23380163	23380602
chr17	94466261	94466740
chr2	49458201	49458860
chr4	77274885	77275084
chr9	81429768	81430207
chr1	14252782	14253201
chr12	8187767	8188186
chr5	18929479	18929678
chr10	58946909	58947288
chr12	32213866	32214185
chr16	86566186	86567025
chr18	14194910	14195269
chr6	84638415	84638854
chr7	102915851	102916270
chr7	151488846	151489065
chr8	55279835	55280074
chr1	165823472	165824391
chr12	9449627	9449886
chr14	72054908	72055267
chr2	103906298	103906557
chr3	21445003	21445702
chr4	81762005	81762464
chr6	5664361	5664840
chr10	108190357	108190676
chr14	110239878	110240457
chr19	59761764	59762183
chr6	15839921	15840320
chr6	103163735	103164134
chr7	101714311	101714610
chr7	102367931	102368490
chr11	112153155	112154094
chr12	25597926	25598165
chr12	72990968	72991347
chr4	140888196	140888415
chr11	25473501	25473880
chr11	87193283	87193682
chr13	27305610	27306109
chr16	33636867	33637446
chr18	78953140	78953479
chr3	96421884	96422083
chr5	19616159	19616458
chr5	84794566	84794945
chr5	99419000	99419319
chr6	12171581	12172140
chr9	58780568	58780807
chr9	107383172	107383511
chr11	18755584	18756663
chr11	26770881	26771420
chr15	57181056	57181475
chr19	15766991	15767450
chr2	115076177	115076476
chr3	62991863	62992402
chr5	10446561	10447060
chr6	107296495	107296814
chrX	88012880	88013219
chr13	103300276	103300695
chr14	23553843	23554462
chr16	72868086	72868845
chr17	4732421	4733020
chr2	51026721	51027600
chr5	15681739	15682018
chr6	58071655	58072154
chr8	49960335	49960834
chr16	69029366	69029745
chr16	83308366	83308605
chr19	19034411	19034890
chr3	47006323	47006942
chr4	29605431	29605630
chr6	26391521	26391960
chr1	113496078	113496677
chr7	96504831	96505490
chr8	59926458	59926797
chr8	95321780	95322019
chr2	135608537	135609016
chr7	114845835	114846414
chr1	30090546	30090745
chr1	42264826	42265165
chr10	3478620	3479199
chr10	53578167	53579106
chr11	90755535	90755974
chr13	77550002	77551601
chr17	64951921	64952300
chr8	94736420	94737219
chr1	180449972	180450311
chr12	44559468	44559667
chr2	17794928	17795487
chr2	71608138	71608637
chr2	114797337	114798296
chr6	53520675	53521094
chr1	170868112	170868631
chr13	83789146	83789385
chr2	137822117	137822336
chr3	109593299	109593758
chr3	127560219	127560578
chr4	16493648	16493847
chr7	102365911	102366470
chr11	12368524	12368923
chr16	27641227	27641786
chr18	58161275	58161714
chr2	78086258	78086977
chr3	55184703	55185082
chr6	4824981	4825540
chr8	82031100	82031459
chr11	26006461	26006820
chr11	64558843	64559222
chr14	92030260	92030639
chr15	31909436	31910375
chr17	85644501	85644900
chr3	105000919	105001278
chr8	121515261	121515680
chr1	95413658	95414017
chr12	107136911	107137390
chr14	14168335	14168714
chr14	46619656	46619855
chr14	113412083	113412522
chr15	44516487	44516706
chr16	52037314	52037533
chr17	81722621	81723060
chr18	57053195	57053554
chr18	66339395	66339814
chr2	135286777	135287296
chr3	49770283	49770702
chr4	10157648	10158207
chr4	105614086	105614425
chr5	98432140	98432399
chr6	8962301	8962500
chr6	14244721	14244920
chr8	31961813	31962652
chr12	31461186	31461385
chr12	59607748	59608047
chr13	77078242	77078501
chr14	115371543	115372002
chr17	91581841	91582400
chr5	13090861	13091240
chr1	145840111	145840410
chr11	44551563	44551942
chr13	60094082	60094921
chr16	73728546	73728845
chr5	13700861	13701300
chr8	6918441	6918720
chr1	32294486	32294785
chr1	97542998	97543457
chr10	37692707	37692926
chr13	72543969	72544348
chr15	9009190	9009569
chr15	44498907	44499126
chr15	94281872	94282371
chr3	120132079	120132638
chr5	79027966	79028565
chr9	22355105	22355544
chr1	17398362	17398641
chr14	47606356	47606815
chr17	68210621	68211020
chr2	138069957	138070696
chr7	102592591	102592910
chrX	5856319	5856758
chr14	75270028	75270607
chr14	114025683	114026082
chr16	73435926	73436145
chr3	73174463	73174822
chr3	122240179	122240678
chrX	102146960	102147219
chr2	177831726	177832185
chr6	60178275	60178474
chr1	13311922	13312601
chr16	73705426	73705985
chr3	99099144	99099403
chr6	8140301	8140640
chr6	94674555	94675074
chr7	105951811	105952190
chrX	124722857	124723196
chr1	32339966	32340545
chr12	54457468	54458087
chr13	28376190	28376809
chr16	22613334	22613693
chr4	12401348	12401907
chr6	5772361	5772840
chr1	128160358	128160637
chr11	40368423	40369042
chr13	72542049	72542388
chr14	80743728	80744467
chr19	59722524	59722903
chr2	116403297	116403516
chr5	46760060	46760579
chr11	26584381	26584840
chr18	17322710	17323149
chr18	48560295	48560574
chr2	72267798	72268217
chr4	64417115	64417414
chr5	22434459	22435198
chr5	65474420	65474799
chr6	6801701	6802140
chr1	109545538	109545857
chr2	128891077	128891456
chr3	104888619	104889178
chr8	6448381	6448920
chr8	64735398	64735837
chr1	54772405	54772604
chr1	149564271	149564790
chr3	55465863	55466722
chr6	95246775	95247134
chr10	99148295	99148854
chr13	29248470	29248989
chr13	40074850	40075489
chr16	75697666	75698085
chr2	48248881	48249080
chr2	62131858	62132257
chr3	120464039	120465218
chr9	103685551	103686030
chr1	162181312	162181511
chr10	70987709	70987988
chr11	26651461	26651780
chr12	118533754	118534073
chr4	95289892	95290691
chr6	50907360	50908379
chrX	106011420	106011779
chr1	79672536	79672915
chr13	71765069	71765368
chr13	102664176	102664615
chr15	94252892	94253411
chr5	82503886	82504505
chr1	47564705	47565124
chr1	195800255	195800714
chr10	104405317	104405896
chr11	89806395	89806714
chr12	55036188	55036487
chr13	79274722	79275461
chr14	99078920	99079239
chr16	46182434	46182853
chr3	45831963	45832622
chr3	49638443	49638862
chr4	48920913	48921212
chr5	27407661	27408060
chr5	61203600	61203899
chr6	140889602	140889981
chr7	99057891	99058090
chr8	14325621	14325880
chr1	122641818	122642297
chr1	195944835	195945174
chr10	82679286	82679645
chr12	71613048	71613387
chr13	59294682	59294881
chr15	12394956	12395175
chr15	35028216	35028535
chr17	9525586	9525925
chr7	37170860	37171259
chr7	139570364	139570643
chr7	141323884	141324363
chr10	103598023	103598362
chr18	3514879	3515378
chr18	76812600	76812919
chr3	4988341	4988840
chr3	120101859	120102158
chr4	13771608	13772167
chr7	130789255	130789654
chr8	41868595	41869214
chr1	67505735	67505974
chr12	95443561	95444260
chr13	112584309	112584628
chr14	102339398	102339617
chr16	63154707	63154966
chr4	58341993	58342272
chr9	90587839	90588538
chr1	41415906	41416305
chr1	78086316	78086795
chr12	8434087	8434326
chr14	98073460	98073759
chr3	6143361	6143620
chr5	72764960	72765599
chr12	102997551	102998070
chr13	98672996	98673355
chr18	85017813	85018152
chr19	60067864	60068243
chr2	9787408	9787727
chr6	145961443	145961942
chr8	66431798	66432197
chr9	87267036	87267475
chrX	107371540	107372119
chr1	172297352	172297971
chr11	24372781	24373360
chr11	28670721	28671140
chr11	112399355	112399774
chr12	96465481	96465920
chr13	100010476	100010875
chr18	89744493	89744932
chr3	39850963	39851322
chr4	95336052	95336671
chr5	75103246	75103605
chr7	79652887	79653226
chr1	68441615	68442174
chr1	74843895	74844334
chr10	104251737	104252516
chr11	26508161	26508640
chr12	27410726	27411145
chr16	65132387	65132586
chr3	25820063	25820462
chr4	73246035	73246934
chr5	119358110	119358629
chr6	97843615	97843994
chr8	5379201	5379580
chr8	62385098	62385777
chr9	121803619	121803998
chr2	80531218	80531617
chr2	171397861	171398240
chr5	39549340	39549879
chr7	84052447	84052726
chr7	100038731	100039110
chr8	9898901	9899280
chr8	27055213	27055752
chr8	60770378	60770897
chr10	55657167	55658006
chr11	92416915	92417274
chr15	22034436	22034915
chr4	22821228	22821447
chr5	13430521	13430800
chr5	19451879	19452438
chr10	115235857	115236476
chr13	77107582	77108201
chr2	11232088	11232367
chr2	45013821	45014300
chr2	106223718	106224017
chr2	115493157	115493936
chr3	126070499	126070758
chr4	34974830	34975129
chr6	64864335	64864834
chr8	6775301	6775620
chr8	121529601	121530020
chr11	36727603	36727802
chr14	120832923	120833542
chr6	75749695	75750074
chr7	75992907	75993586
chr9	17456585	17456784
chr9	81912368	81912687
chr9	94367820	94368259
chr1	171687052	171687431
chr16	52109594	52110233
chr2	62186978	62187237
chr2	78306638	78307037
chr4	8862688	8863127
chr5	29639461	29640000
chr9	22596425	22596864
chrX	111685370	111685849
chr1	43531846	43532485
chr16	52108774	52109033
chr19	20752751	20753190
chr2	92628218	92628497
chr2	93612798	93613337
chr3	147541825	147542324
chr6	12605621	12606000
chr10	38946187	38946906
chr13	117365357	117365556
chr14	81435408	81435867
chr14	110614363	110614862
chr17	59711644	59712203
chr18	49420095	49420614
chr18	51466955	51467274
chr18	62846775	62847154
chr2	134864457	134864996
chr3	21192223	21192622
chr6	8581521	8581760
chr12	78319768	78319967
chr2	76817718	76818157
chr2	171414321	171414840
chr5	84209366	84209845
chr9	93103679	93103918
chr11	28378321	28378560
chr11	86692563	86693182
chr13	80616302	80616681
chr14	87356788	87357147
chr18	63404455	63404654
chr3	82206143	82206742
chr3	158195705	158196164
chr4	8425968	8426667
chr6	35175681	35176160
chr6	84309775	84309974
chr6	93547275	93547794
chr6	106007475	106007694
chr8	33870593	33870992
chrX	110904430	110905109
chr1	43767206	43767585
chr10	45524647	45525186
chr11	68161543	68161982
chr2	6893227	6893546
chr2	170745101	170745620
chr5	13505041	13505580
chr10	40762147	40762526
chr12	94908001	94908460
chr2	115674317	115674816
chr5	72871580	72872119
chr1	191655000	191655359
chr12	25535026	25535305
chr12	26468106	26468425
chr12	34888766	34889205
chr13	71469839	71470178
chr15	50509587	50510046
chr17	63255110	63255309
chr2	45109661	45110080
chr6	16585941	16586620
chr11	10267524	10268103
chr12	28339306	28339845
chr13	8450867	8451246
chr13	72522309	72522648
chr13	72758129	72758348
chr15	51434907	51435286
chr18	13691550	13692809
chr19	27844931	27845650
chr3	77652803	77653302
chr5	13025121	13025640
chr5	38445940	38446719
chr1	75653276	75653475
chr1	101602858	101603257
chr18	7094719	7094938
chr2	75225498	75225777
chr5	4894201	4895120
chr5	127028311	127028890
chr6	19214421	19214740
chr9	105642611	105642890
chr17	10394846	10395365
chr2	15560908	15561287
chr2	44064041	44064380
chr2	141339277	141340136
chr2	169856841	169857240
chr3	102451604	102452223
chr3	139937065	139937284
chr3	146227665	146228024
chr3	147516045	147516304
chr1	69814175	69814614
chr1	132104978	132105297
chr10	34428407	34428606
chr11	75065203	75065462
chr12	9134907	9135706
chr14	102272298	102272537
chr15	49186667	49187046
chr15	80444451	80444930
chr16	57676354	57676713
chr18	59380015	59380354
chr2	16424328	16424987
chr2	117715377	117716276
chr3	78122723	78123082
chr5	12651161	12651920
chr5	16830399	16830758
chr5	48087480	48088059
chr5	91785027	91785606
chr5	107661460	107661899
chr6	122366419	122366958
chr1	165461072	165461731
chr11	28682321	28682800
chr16	92931946	92932605
chr3	55769443	55770242
chr5	21071519	21072078
chr7	116752935	116753494
chr8	50243535	50243994
chr9	87947319	87947678
chr10	120221317	120221576
chr11	37010743	37011222
chr11	89188855	89189394
chr17	44768270	44768809
chr17	79763961	79764240
chr3	44286183	44286702
chr5	74663466	74664285
chr7	79608447	79608806
chr1	139413318	139413817
chr15	72022451	72023010
chr18	39157755	39158234
chr19	20975491	20976090
chr4	58704593	58705032
chr8	39304835	39305134
chr12	95254101	95254520
chr13	47327410	47327749
chr13	94799116	94799315
chr14	74378628	74379007
chr17	63809370	63809809
chr3	133297885	133298424
chr4	111262386	111262685
chr4	124734025	124734444
chr6	15830061	15830420
chr1	139978838	139979217
chr1	178842092	178842551
chr10	45579187	45579666
chr11	88252583	88253002
chr15	33628656	33629175
chr15	53424216	53424415
chr17	9412406	9412885
chr19	16558991	16559670
chr3	114955759	114956158
chr3	123973479	123974178
chr3	128635619	128635918
chr3	150787145	150787624
chr5	126023151	126023550
chr6	8033141	8034100
chr8	65771498	65772297
chr9	59918388	59919247
chrX	85343460	85343979
chr1	93634638	93634897
chr10	54519267	54520046
chr12	54579688	54580187
chr12	98704231	98704450
chr13	44194230	44194549
chr15	59223416	59223895
chr18	55142955	55143314
chr18	87807873	87808132
chr19	24846991	24847490
chr2	38994521	38994840
chr6	50993780	50994699
chr6	122350839	122351258
chr6	148826123	148826542
chr8	85379960	85380339
chr1	183244652	183245011
chr12	38481948	38482327
chr19	54629871	54630410
chr2	38156121	38156660
chr3	6383921	6384700
chr7	77794647	77795266
chrX	61728376	61728735
chr1	84667576	84668075
chr10	68455609	68456028
chr12	34963666	34964185
chr12	39324788	39325167
chr17	83506541	83507020
chr2	133550417	133550916
chr2	139530537	139531096
chr3	24881463	24882082
chr4	14139748	14140207
chr4	97321212	97321591
chr7	36468820	36469239
chr1	56922065	56922644
chr15	31743996	31744295
chr15	86909411	86909990
chr16	72350166	72350485
chr19	52123151	52123630
chr2	138937817	138938256
chr2	139613357	139613976
chr4	72934315	72934674
chr6	23079501	23079700
chr9	82165228	82165547
chr10	35132847	35133126
chr13	51933070	51933349
chr14	67081018	67081217
chr14	68043278	68043797
chr15	19302816	19303355
chr16	77702886	77703165
chr18	49244475	49244934
chr2	48494681	48495100
chr4	138700556	138700995
chr6	93151275	93151514
chr11	112232335	112232994
chr14	18217455	18217994
chr6	8011001	8011360
chr6	61075515	61075774
chr8	6380661	6381340
chr1	13432422	13432901
chr10	4482780	4483499
chr10	119679697	119680056
chr11	45013323	45013682
chr12	37052988	37053387
chr12	59430548	59430987
chr13	26342710	26343269
chr16	49687694	49688133
chr17	59988244	59988723
chr2	4407187	4407506
chr2	171965141	171965340
chr3	99081744	99082223
chr4	127221985	127222244
chr8	61351738	61352037
chr9	62861388	62861767
chr1	54141685	54142184
chr10	44362447	44362826
chr10	96510335	96510754
chr12	9743307	9744006
chr12	94407521	94407880
chr12	119835734	119835973
chr16	43407954	43408173
chr19	14399431	14400410
chr4	13086228	13086647
chr4	104339486	104339865
chr5	88533426	88533865
chr16	52354894	52355233
chr16	68265206	68265425
chr2	48282121	48282540
chr2	83525138	83525497
chr3	53898663	53899002
chr3	100008084	100008403
chr6	60381095	60381614
chr6	116219439	116219818
chr9	22602245	22602544
chr10	115309577	115309996
chr11	26439981	26440420
chr12	74369728	74370087
chr12	93584161	93584480
chr15	35674056	35674255
chr16	89948166	89948665
chr2	60588018	60588357
chr2	115353577	115354256
chr2	115479337	115479796
chr5	79498306	79498625
chr6	38798500	38798979
chr6	84641175	84641934
chr7	89848451	89849010
chr7	119656455	119657054
chrX	49473158	49473637
chr1	14152822	14153541
chr1	62295095	62295474
chr12	38414828	38415307
chr12	100938211	100938690
chr3	128209899	128210418
chr3	151029405	151029604
chr5	81435826	81436285
chr8	93814100	93814379
chr10	123009697	123010376
chr11	25541361	25541940
chr11	46231903	46232242
chr12	35076046	35076745
chr13	42583270	42583669
chr15	55031716	55032015
chr16	73436946	73437265
chr18	83725173	83725712
chr19	8935411	8935950
chr2	147589137	147589476
chr3	25342603	25343222
chr5	30797634	30798013
chr5	96734560	96735179
chr5	134496911	134497310
chr6	6759501	6759720
chr6	16523061	16523760
chr7	77260747	77261126
chr7	123003775	123004274
chr1	111413858	111414317
chr1	180651112	180651471
chr10	40260887	40261366
chr10	104668517	104669076
chr13	7181647	7182026
chr13	111497229	111497688
chr14	39954749	39955048
chr14	103129738	103130277
chr16	77929546	77930085
chr2	16152688	16153247
chr2	106543318	106543657
chr2	171538781	171539260
chr3	32988203	32988562
chr3	133826945	133827264
chr3	144857585	144857984
chr6	86443495	86443814
chr13	88794766	88794985
chr14	72041728	72042247
chr14	102278558	102279137
chr2	62560298	62560777
chr3	99251624	99252223
chr4	80051285	80051584
chr4	125403765	125403964
chr5	47653160	47653819
chr6	6711881	6712240
chr8	4600901	4601440
chr10	45598067	45598566
chr14	65389038	65389397
chr15	61599016	61599515
chr18	47458355	47459634
chr2	159324637	159324996
chr3	29440303	29440762
chr3	127925499	127925878
chr5	22378279	22378658
chr5	92272167	92272746
chr6	32201801	32202120
chr8	45979715	45980194
chr9	69143108	69143567
chr11	108148795	108149334
chr12	28219006	28219225
chr18	20171042	20171321
chr2	40861601	40861920
chr2	50027601	50028120
chr3	32986223	32986682
chr3	148753085	148753444
chr4	4243068	4243487
chr6	143520181	143520840
chr8	3514901	3515360
chr9	73491668	73492207
chr1	41969226	41969805
chr1	81579116	81579675
chr1	165583952	165584511
chr10	70580409	70580728
chr10	123113777	123113996
chr12	8062927	8063486
chr13	27315990	27316449
chr14	98403400	98403839
chr16	12652114	12652553
chr17	78402301	78402680
chr2	109234098	109234457
chr2	109544178	109544457
chr3	66342663	66342882
chr5	41115420	41115799
chr6	4864421	4864840
chr6	60963615	60964114
chr7	145556424	145557143
chr8	45542415	45542714
chr1	109757678	109758237
chr10	49603267	49603666
chr11	111416775	111417434
chr13	9742507	9742826
chr13	110117435	110117714
chr14	18555495	18555914
chr14	110898443	110898662
chr15	32362276	32362855
chr3	52505663	52506602
chr3	143688645	143689164
chr3	159340565	159340864
chr4	90518912	90519191
chr13	112050049	112050428
chr17	71585741	71586220
chr2	114601037	114601636
chr3	80578303	80578762
chr3	157765865	157766484
chr4	15339208	15339627
chr4	75638965	75639464
chr4	125955805	125956124
chr5	38456480	38457159
chr5	43317380	43317659
chr6	92773975	92774514
chr7	134795855	134796234
chr8	95140480	95141099
chr1	173646872	173647111
chr10	29348807	29349266
chr11	65845963	65846382
chr12	91673441	91673940
chr13	25453870	25454329
chr13	104370741	104371340
chr15	56123176	56123555
chr16	71678286	71678685
chr18	15555070	15555629
chr2	141330457	141331056
chr3	45433283	45433882
chr4	87803385	87803604
chr5	70206660	70207039
chr1	45442326	45442805
chr1	165550712	165551191
chr12	37740988	37741367
chr13	5372827	5373586
chr3	86311483	86312162
chr6	98098055	98098534
chr1	180480592	180480951
chr10	103553668	103554127
chr11	45067743	45067962
chr12	66450528	66451007
chr12	98639151	98639470
chr14	107086638	107086877
chr5	132404451	132405050
chr8	22971413	22971812
chr8	61156658	61156997
chr8	111501441	111502680
chr17	64776501	64777080
chr4	148756910	148757389
chr6	12287081	12287800
chr7	76410027	76410826
chr8	50281695	50282314
chr1	61387745	61388984
chr1	139370478	139370877
chr12	103299371	103299850
chr14	93581820	93582279
chr17	44770910	44771409
chr17	91509061	91510000
chr2	126130337	126130836
chr3	100010884	100011323
chr3	118770019	118770418
chr4	94852092	94852611
chr4	98505772	98506051
chr5	16103819	16104318
chr5	74085080	74085459
chr6	35259221	35259640
chr8	104288741	104289180
chr9	116047759	116048138
chr1	128492618	128492977
chr12	67638368	67638707
chr13	106160201	106160580
chr15	63004476	63004955
chr15	88226431	88226770
chr16	41787254	41787813
chr19	21443091	21443550
chr2	135641737	135642196
chr5	99108140	99108519
chr6	3510141	3510500
chr6	140898822	140899141
chr7	81698107	81698526
chr9	15226205	15226824
chr10	98621895	98622214
chr12	108032571	108032910
chr13	12621948	12622207
chr13	14971188	14971687
chr15	21313636	21314175
chr18	45661275	45661774
chr3	148908085	148908464
chr6	75101315	75101574
chr6	147937403	147938202
chr9	102957791	102958130
chr1	92732958	92733377
chr10	125358997	125359416
chr11	45139723	45140502
chr11	84521683	84522442
chr16	53463234	53463773
chr16	62459327	62459826
chr2	4261167	4261706
chr2	159313077	159313436
chr4	8946488	8946967
chr4	77507365	77507564
chr5	67920380	67920599
chr8	66670238	66670777
chrX	103248300	103248719
chr1	185372960	185373279
chr10	37960167	37960586
chr11	5788884	5789383
chr12	15510927	15511266
chr12	109371191	109371850
chr13	117377415	117377714
chr16	77885306	77885845
chr18	47077055	47077354
chr18	55725015	55725374
chr2	102271698	102272177
chr2	117549537	117550276
chr2	141449097	141450016
chr3	110546359	110546858
chr4	13299468	13299907
chr5	83756486	83756805
chr5	127204151	127204570
chr5	129615116	129615595
chr9	12629721	12630340
chr9	98823940	98824339
chr1	61329465	61329924
chr1	98030318	98030657
chr18	84063293	84063692
chr2	133102837	133103216
chr2	178693406	178694105
chr3	138949585	138950184
chr4	105611186	105611625
chr5	63659360	63659559
chr6	38067221	38067720
chr8	31631013	31631652
chr1	109262458	109262977
chr1	143725798	143726117
chr11	64552383	64553062
chr11	94105635	94106014
chr13	110959809	110960148
chr13	111960869	111961328
chr14	67151478	67151857
chr15	56810996	56811595
chr18	17014630	17015829
chr19	50679991	50680490
chr2	110112438	110113057
chr4	81632385	81632904
chr4	98007072	98007591
chr6	6816141	6816680
chr7	101696611	101697270
chr7	145988364	145988623
chr10	122997157	122997996
chr11	41426223	41426642
chr13	83775784	83776003
chr15	56349936	56350275
chr16	22501214	22501433
chr18	67171995	67172274
chr2	34130721	34131460
chr4	16833948	16834267
chr4	95491772	95492211
chr4	138822136	138823095
chr5	104848220	104848799
chr6	9074461	9074780
chr1	152385971	152386510
chr11	64473423	64473822
chr13	26218370	26218609
chr14	69409618	69410037
chr15	32102396	32102975
chr18	55247575	55248034
chr2	95314278	95314597
chr4	66786135	66786554
chr4	81982885	81983324
chr5	134467131	134467730
chr7	140693944	140694883
chr9	47670044	47670343
chr10	12249439	12250038
chr10	106893777	106894456
chr12	9198467	9198866
chr15	93432272	93432531
chr16	51920554	51920773
chr19	57922691	57922890
chr2	3437153	3437632
chr3	83612243	83612762
chr4	148512790	148513289
chr5	17453759	17454198
chr6	117017619	117018158
chr8	60434098	60434597
chr9	79347848	79348427
chr1	57415385	57415964
chr12	12662107	12663046
chr14	62935938	62936417
chr15	47387207	47387606
chr15	93398792	93399071
chr18	58331495	58331834
chr2	134040357	134041436
chr3	46389603	46390042
chr5	137319751	137320110
chr6	4289001	4289460
chr6	6784801	6785340
chr6	110672535	110673034
chr7	101889371	101889850
chr7	120649375	120649574
chr8	55173635	55174014
chr1	132934978	132935297
chr1	190706040	190706399
chr13	104242641	104242840
chr15	92346152	92346491
chr16	82157566	82157805
chr16	88947966	88948525
chr16	89255506	89255845
chr17	55506719	55507418
chr2	17508228	17508567
chr2	131692477	131692916
chr2	132888817	132889576
chr2	140824977	140825316
chr3	7299941	7300300
chr3	8488341	8488700
chr3	40267483	40267802
chr3	41815063	41815302
chr3	69858243	69858702
chr5	11986521	11987100
chr6	66137535	66137754
chr8	37985135	37985534
chr9	22904485	22905064
chr12	35331986	35332325
chr14	112163163	112163462
chr14	118225483	118226242
chr18	45939375	45939794
chr3	86113963	86114402
chr4	55717793	55718532
chr4	55942153	55942712
chr6	22978181	22978620
chr8	64321658	64322017
chr1	53024885	53025264
chr1	56242185	56242504
chr13	42916770	42917069
chr15	33442636	33443835
chr17	45463590	45463969
chr2	78535018	78535517
chr3	143886665	143887124
chr4	72753735	72753934
chr5	44444140	44444599
chr5	134389031	134389590
chr7	145558544	145559003
chr8	42825235	42825614
chr8	95136900	95137119
chr9	69774268	69774767
chr1	78840556	78841035
chr1	149034031	149034450
chr11	90857655	90858094
chr12	38061228	38062127
chr12	86428871	86429370
chr13	5071887	5072346
chr14	11467095	11467474
chr15	17803436	17803755
chr2	6428107	6428426
chr2	147713157	147713516
chr2	159423797	159424016
chr3	6871981	6872720
chr5	19308799	19309238
chr5	33806970	33807349
chr7	70095607	70095946
chr8	119932981	119933320
chr9	22501405	22501784
chr1	62894535	62894994
chr13	83881486	83881725
chr13	93415036	93415515
chr14	110406418	110406797
chr15	15078396	15078935
chr2	82040618	82041157
chr3	36620923	36621142
chr3	72039283	72039642
chr3	139640865	139641424
chr3	148049925	148050344
chr6	81564655	81565094
chr7	29659000	29659259
chr7	57056651	57057230
chr8	94301380	94301859
chr9	27758766	27759045
chr9	42070724	42071003
chr9	70079728	70079987
chr9	115471819	115472278
chr10	24847147	24847426
chr11	112324015	112324414
chr16	46768374	46768893
chr2	141165777	141166256
chr3	57939803	57940362
chr4	52816753	52817332
chr6	15346401	15346920
chr6	16091101	16091600
chrX	82090380	82090699
chr1	102118878	102119177
chr10	56809527	56810026
chr11	81861263	81861882
chr11	111524555	111525034
chr12	68810208	68810687
chr13	27037110	27037369
chr14	87091148	87091867
chr18	50684255	50684574
chr18	51578375	51578834
chr6	47207120	47207679
chr6	127797199	127797578
chr7	143264844	143265443
chr8	111754821	111755080
chr1	14617222	14617721
chr1	37168946	37169345
chr1	51703885	51704524
chr1	77133276	77133555
chr12	118582534	118582953
chr14	93074180	93074639
chr15	7717201	7717640
chr15	41899907	41900206
chr16	58005674	58006253
chr2	74395638	74395877
chr2	123764357	123764676
chr3	15188881	15189080
chr4	150910030	150910649
chr5	4876901	4877720
chr5	58248380	58248939
chr9	46362044	46362363
chr1	91742776	91743195
chr11	17258504	17258923
chr11	111424555	111425074
chr12	100577471	100577670
chr12	106118391	106119030
chr13	71051499	71051898
chr15	59298016	59298295
chr16	63563827	63564286
chr18	49416795	49417074
chr2	18046148	18046407
chr2	135617137	135617336
chr4	125441245	125441544
chr5	44460620	44460819
chr6	106415775	106416174
chr8	27991653	27992112
chrX	36858458	36859077
chr1	41799846	41800105
chr10	18494027	18494326
chr12	91650441	91650780
chr13	56430522	56431081
chr14	29388147	29388426
chr16	63806267	63806706
chr16	72919806	72920425
chr18	52723835	52724274
chr19	37724391	37724670
chr19	38614531	38614870
chr2	105157658	105158217
chr3	71456223	71456822
chr4	84012805	84013904
chr5	107744280	107744659
chr6	7423501	7424480
chr6	52970435	52970834
chr7	75471067	75471586
chr7	136016415	136016894
chr1	5168462	5168901
chr12	27530166	27530605
chr12	29092546	29092925
chr13	8443707	8444126
chr14	62629558	62629797
chr16	72518406	72518805
chr2	172163741	172164200
chr3	55555183	55555982
chr3	157324505	157324984
chr5	79893286	79894065
chr7	38296740	38296999
chr8	27907693	27908452
chr8	43123555	43123994
chr9	23275065	23275324
chr9	29028886	29029205
chr1	67270835	67271074
chr10	98820675	98820934
chr13	55851762	55852061
chr14	30089127	30089486
chr16	88111626	88112005
chr18	6897499	6898378
chr18	58285735	58286294
chr19	60472744	60473103
chr2	170359661	170359980
chr3	55450723	55450922
chr3	78564763	78565202
chr3	105466159	105466498
chr5	93689947	93690426
chr6	50960660	50961239
chr6	84795455	84796094
chr6	146333003	146333302
chr8	52110455	52110954
chr9	13678345	13678704
chr9	23575945	23576384
chr9	46638704	46639143
chr9	86228008	86228347
chr1	64825855	64826374
chr10	85829986	85830525
chr11	18344064	18344863
chr11	80436163	80436642
chr12	74433448	74434107
chr14	46792576	46793235
chr14	62989778	62990317
chr16	12255014	12255333
chr2	16739688	16740067
chr2	55321632	55321991
chr2	83920538	83920877
chr2	131307477	131307836
chr2	141336657	141337256
chr3	29205523	29205982
chr3	50242503	50242922
chr3	80287963	80288542
chr3	149722165	149722804
chr3	150895305	150895784
chr3	155051385	155051824
chr4	33541556	33541975
chr7	140435044	140435423
chr9	92065639	92065938
chr14	84667208	84667787
chr15	53412756	53413295
chr16	80660746	80661145
chr16	84456786	84457225
chr17	44859310	44859789
chr2	7209108	7209467
chr4	18941968	18942267
chr4	134307196	134307715
chr7	122952675	122953054
chr7	123873055	123873874
chr8	27748033	27748392
chr1	64084795	64085134
chr1	190708520	190709059
chr12	39562208	39562627
chr15	51035887	51036306
chr16	53454634	53455473
chr18	52964095	52964514
chr18	58043635	58043954
chr18	82399453	82399752
chr2	57701652	57702071
chr4	11290028	11290267
chr5	74397545	74397884
chr6	115848139	115848538
chr7	84049427	84050106
chr7	136467555	136467754
chr8	5359901	5360520
chr8	104293541	104293920
chrX	40268558	40268797
chrX	104485300	104485559
chr1	12804502	12805241
chr11	44949903	44950822
chr11	88386063	88386562
chr12	97015231	97015650
chr13	54138290	54138849
chr13	103227696	103228135
chr17	16999925	17000224
chr19	18131051	18131630
chr2	83915278	83915557
chr2	146439657	146440016
chr3	98941264	98941643
chr3	151163085	151163324
chr4	97362492	97362911
chr8	48413815	48414434
chr1	14175042	14175341
chr1	76319556	76320155
chr12	10102487	10102686
chr16	3924101	3924620
chr16	78487526	78487965
chr2	46057101	46057680
chr3	40075383	40075982
chr3	86376403	86376682
chr4	13419948	13420167
chr6	14667221	14667600
chr6	135320459	135320878
chr8	16475221	16475680
chr8	27475133	27475552
chr1	8525402	8525641
chr1	189634220	189634799
chr11	77329803	77330082
chr12	82209468	82210227
chr13	28610710	28611169
chr13	112018789	112019388
chr15	25520636	25521015
chr15	62441336	62441835
chr15	86171331	86171690
chr15	92570232	92570711
chr16	6663974	6664333
chr18	66662155	66662534
chr19	27393091	27393670
chr4	36527814	36528353
chr5	133694731	133695130
chr6	77591975	77592354
chr8	7316821	7317120
chr9	118883919	118884298
chr1	35962466	35962845
chr1	112734658	112734877
chr1	139397298	139397717
chr10	102056955	102057654
chr11	106589155	106589534
chr12	38038028	38038467
chr13	89865946	89866385
chr14	115277183	115277862
chr15	23151396	23151775
chr15	26896916	26897135
chr2	58621032	58621791
chr2	117591617	117591816
chr3	128629079	128629438
chr6	21976401	21976600
chr6	117184699	117185038
chr8	27495653	27496012
chr8	42640455	42640774
chr9	80503908	80504487
chrX	154334473	154335132
