# Supplementary material for: A tissue-specific, Gata6-driven transcriptional program instructs remodeling of the mature arterial tree
Source: eLife. 2017 Sep 27;6:e31362. doi: 10.7554/eLife.31362 (PMC5630260; doi:10.7554/eLife.31362)
Supplement: Supplementary file 3. [file elife-31362-supp3.xls]

## Sheet: gata6_pba_h3k27.txt
chr	peak_start	peak_end	summit	Fold Enrichment	peak_id	H3k27ac PBA
chr1	4847638	4847838	4847738	13.6246	peak_27	YES
chr1	9978770	9978970	9978870	14.76	peak_81	NO
chr1	12388312	12388512	12388412	25.9246	peak_145	YES
chr1	12406657	12406857	12406757	31.7908	peak_148	NO
chr1	12708708	12708908	12708808	10.7862	peak_170	YES
chr1	12864476	12864676	12864576	15.1304	peak_178	NO
chr1	12937469	12937669	12937569	10.9754	peak_180	NO
chr1	14346909	14347109	14347009	21.7616	peak_213	NO
chr1	15436855	15437055	15436955	11.0432	peak_227	NO
chr1	15796249	15796449	15796349	12.1108	peak_230	YES
chr1	16096422	16096622	16096522	14.3816	peak_233	YES
chr1	19169155	19169355	19169255	16.2739	peak_276	NO
chr1	21091434	21091634	21091534	10.7862	peak_304	NO
chr1	23153042	23153242	23153142	14.0657	peak_348	YES
chr1	23195154	23195354	23195254	16.6523	peak_350	YES
chr1	23277861	23278061	23277961	11.9215	peak_354	NO
chr1	26866304	26866504	26866404	18.7339	peak_395	NO
chr1	28082507	28082707	28082607	14.0031	peak_398	NO
chr1	29826949	29827149	29827049	12.1108	peak_411	NO
chr1	31006927	31007127	31007027	11.1646	peak_428	YES
chr1	31129889	31130089	31129989	12.1143	peak_432	NO
chr1	31141926	31142126	31142026	11.1646	peak_433	NO
chr1	34092209	34092409	34092309	11.3516	peak_472	YES
chr1	34307964	34308164	34308064	10.5969	peak_489	NO
chr1	34850426	34850626	34850526	11.1646	peak_507	NO
chr1	35699571	35699771	35699671	10.2185	peak_522	NO
chr1	36218196	36218396	36218296	18.4966	peak_548	NO
chr1	36330329	36330529	36330429	14.3816	peak_552	YES
chr1	36637337	36637537	36637437	10.0075	peak_561	YES
chr1	36741048	36741248	36741148	15.5169	peak_566	NO
chr1	36977235	36977435	36977335	12.6785	peak_572	YES
chr1	37288201	37288401	37288301	14.9492	peak_581	NO
chr1	38299381	38299581	38299481	10.7862	peak_605	NO
chr1	38305069	38305269	38305169	10.2185	peak_606	YES
chr1	38499807	38500007	38499907	71.0591	peak_626	YES
chr1	38527740	38527940	38527840	14.5708	peak_628	YES
chr1	38824097	38824297	38824197	16.2739	peak_642	YES
chr1	39375756	39375956	39375856	11.0516	peak_654	NO
chr1	39803380	39803580	39803480	11.7323	peak_673	YES
chr1	40196922	40197122	40197022	19.68	peak_690	NO
chr1	40236266	40236466	40236366	12.1782	peak_694	NO
chr1	40298503	40298703	40298603	14.0031	peak_699	NO
chr1	41446602	41446802	41446702	10.8751	peak_722	YES
chr1	41975881	41976081	41975981	13.2462	peak_732	NO
chr1	43224596	43224796	43224696	10.049	peak_766	YES
chr1	43304479	43304679	43304579	11.8434	peak_773	NO
chr1	44158349	44158549	44158449	28.9693	peak_803	YES
chr1	44641860	44642060	44641960	14.9492	peak_820	YES
chr1	44907708	44907908	44907808	10.5969	peak_832	NO
chr1	44928369	44928569	44928469	10.5175	peak_833	NO
chr1	45347683	45347883	45347783	24.6	peak_849	NO
chr1	45372679	45372879	45372779	10.5969	peak_855	YES
chr1	45640610	45640810	45640710	22.7077	peak_869	NO
chr1	45818339	45818539	45818439	23.4646	peak_880	YES
chr1	45961954	45962154	45962054	16.7631	peak_887	YES
chr1	46415154	46415354	46415254	10.1485	peak_892	NO
chr1	46664808	46665008	46664908	13.0569	peak_894	NO
chr1	46944979	46945179	46945079	10.9754	peak_900	YES
chr1	47076242	47076442	47076342	24.2216	peak_909	NO
chr1	47096475	47096675	47096575	30.2769	peak_912	NO
chr1	47224591	47224791	47224691	17.9769	peak_916	NO
chr1	51322859	51323059	51322959	11.1646	peak_947	NO
chr1	51588343	51588543	51588443	11.1646	peak_965	NO
chr1	51754287	51754487	51754387	20.0585	peak_968	NO
chr1	51979863	51980063	51979963	12.4892	peak_980	NO
chr1	52053882	52054082	52053982	14.1923	peak_985	YES
chr1	52479121	52479321	52479221	12.1793	peak_1000	NO
chr1	52733521	52733721	52733621	51.3456	peak_1015	NO
chr1	53462781	53462981	53462881	10.0829	peak_1030	NO
chr1	53542123	53542323	53542223	11.1357	peak_1034	NO
chr1	53785694	53785894	53785794	18.5446	peak_1039	NO
chr1	53917994	53918194	53918094	11.5431	peak_1044	NO
chr1	54062926	54063126	54063026	15.3644	peak_1051	NO
chr1	54747555	54747755	54747655	19.3016	peak_1063	NO
chr1	54806855	54807055	54806955	10.0292	peak_1069	NO
chr1	54955907	54956107	54956007	14.5723	peak_1077	NO
chr1	55629216	55629416	55629316	18.3554	peak_1099	NO
chr1	56053885	56054085	56053985	12.4892	peak_1114	NO
chr1	56343745	56343945	56343845	10.5969	peak_1119	NO
chr1	57262321	57262521	57262421	10.183	peak_1134	YES
chr1	57601061	57601261	57601161	13.2462	peak_1147	YES
chr1	59294837	59295037	59294937	19.1123	peak_1203	YES
chr1	59327335	59327535	59327435	24.7893	peak_1205	YES
chr1	59367223	59367423	59367323	10.0292	peak_1206	NO
chr1	59372003	59372203	59372103	14.76	peak_1208	YES
chr1	59378656	59378856	59378756	10.0292	peak_1210	YES
chr1	59397855	59398055	59397955	17.3066	peak_1213	YES
chr1	59421515	59421715	59421615	11.7323	peak_1215	NO
chr1	59636745	59636945	59636845	12.3	peak_1236	YES
chr1	59861332	59861532	59861432	16.0846	peak_1247	NO
chr1	59914239	59914439	59914339	10.7862	peak_1250	NO
chr1	60464242	60464442	60464342	11.2556	peak_1265	NO
chr1	61354960	61355160	61355060	10.4335	peak_1316	YES
chr1	62088439	62088639	62088539	11.9215	peak_1336	NO
chr1	62429438	62429638	62429538	21.3831	peak_1350	NO
chr1	62644791	62644991	62644891	12.8677	peak_1367	NO
chr1	62743669	62743869	62743769	12.6785	peak_1377	NO
chr1	62874792	62874992	62874892	14.3816	peak_1387	NO
chr1	62907359	62907559	62907459	15.5169	peak_1389	YES
chr1	63039284	63039484	63039384	21.5723	peak_1397	NO
chr1	64130949	64131149	64131049	13.4354	peak_1436	YES
chr1	64992721	64992921	64992821	10.9754	peak_1474	NO
chr1	67264063	67264263	67264163	13.8139	peak_1505	NO
chr1	68066427	68066627	68066527	11.1646	peak_1516	NO
chr1	68988857	68989057	68988957	12.3	peak_1528	NO
chr1	69560293	69560493	69560393	10.7862	peak_1550	NO
chr1	70440086	70440286	70440186	10.0292	peak_1567	NO
chr1	70912803	70913003	70912903	24.6	peak_1571	NO
chr1	71730523	71730723	71730623	15.8954	peak_1587	YES
chr1	71802208	71802408	71802308	18.1662	peak_1592	NO
chr1	71991295	71991495	71991395	13.0569	peak_1610	NO
chr1	72066941	72067141	72067041	15.1738	peak_1616	NO
chr1	72272096	72272296	72272196	11.7323	peak_1625	YES
chr1	72290726	72290926	72290826	13.4354	peak_1627	YES
chr1	72955888	72956088	72955988	13.5449	peak_1646	NO
chr1	73016098	73016298	73016198	20.6262	peak_1654	NO
chr1	73216235	73216435	73216335	18.1309	peak_1668	YES
chr1	73861723	73861923	73861823	10.3363	peak_1702	NO
chr1	74077669	74077869	74077769	24.2216	peak_1713	YES
chr1	74226569	74226769	74226669	17.8982	peak_1725	YES
chr1	74287511	74287711	74287611	11.4953	peak_1729	YES
chr1	74342071	74342271	74342171	10.4402	peak_1735	YES
chr1	74901246	74901446	74901346	33.6831	peak_1754	NO
chr1	74932437	74932637	74932537	11.9215	peak_1757	NO
chr1	75433914	75434114	75434014	12.3697	peak_1782	NO
chr1	75460487	75460687	75460587	11.1646	peak_1787	NO
chr1	76037765	76037965	76037865	16.3999	peak_1811	NO
chr1	76474702	76474902	76474802	32.3176	peak_1828	NO
chr1	76654980	76655180	76655080	10.8842	peak_1832	NO
chr1	77223625	77223825	77223725	12.3	peak_1853	YES
chr1	77837681	77837881	77837781	13.2853	peak_1880	NO
chr1	77874009	77874209	77874109	13.8139	peak_1884	NO
chr1	78106880	78107080	78106980	11.3539	peak_1890	NO
chr1	78585342	78585542	78585442	10.9754	peak_1911	NO
chr1	79311226	79311426	79311326	15.966	peak_1932	YES
chr1	79638139	79638339	79638239	14.5708	peak_1940	NO
chr1	80037074	80037274	80037174	15.8954	peak_1953	NO
chr1	80289146	80289346	80289246	12.1108	peak_1957	NO
chr1	81999577	81999777	81999677	11.5431	peak_2008	NO
chr1	83214957	83215157	83215057	29.3308	peak_2059	NO
chr1	83632820	83633020	83632920	12.1108	peak_2072	NO
chr1	88236050	88236250	88236150	11.1646	peak_2118	NO
chr1	89777395	89777595	89777495	11.9215	peak_2163	NO
chr1	90654965	90655165	90655065	12.7214	peak_2187	NO
chr1	90833804	90834004	90833904	11.7323	peak_2191	NO
chr1	91087885	91088085	91087985	26.386	peak_2203	NO
chr1	91088966	91089166	91089066	10.9754	peak_2204	NO
chr1	91421020	91421220	91421120	10.2185	peak_2209	NO
chr1	92124405	92124605	92124505	10.183	peak_2239	YES
chr1	92309597	92309797	92309697	10.2185	peak_2256	NO
chr1	92401245	92401445	92401345	16.3761	peak_2263	YES
chr1	92869715	92869915	92869815	15.3277	peak_2286	YES
chr1	93005999	93006199	93006099	21.1939	peak_2298	NO
chr1	93436873	93437073	93436973	12.641	peak_2310	YES
chr1	93951727	93951927	93951827	13.9693	peak_2335	YES
chr1	94544374	94544574	94544474	13.8139	peak_2350	NO
chr1	94605027	94605227	94605127	18.7859	peak_2353	YES
chr1	94641454	94641654	94641554	10.0292	peak_2356	YES
chr1	94745181	94745381	94745281	17.0308	peak_2362	YES
chr1	95932005	95932205	95932105	18.1662	peak_2384	YES
chr1	96117921	96118121	96118021	11.3539	peak_2390	NO
chr1	99873687	99873887	99873787	18.3554	peak_2424	YES
chr1	102702032	102702232	102702132	17.22	peak_2447	NO
chr1	107868379	107868579	107868479	13.0474	peak_2487	YES
chr1	108100995	108101195	108101095	10.2185	peak_2498	NO
chr1	108133535	108133735	108133635	11.7323	peak_2500	NO
chr1	118917208	118917408	118917308	12.8677	peak_2580	NO
chr1	120285813	120286013	120285913	12.8677	peak_2584	YES
chr1	120692349	120692549	120692449	11.9215	peak_2597	NO
chr1	120774854	120775054	120774954	10.0292	peak_2600	NO
chr1	121441799	121441999	121441899	11.1357	peak_2631	NO
chr1	122073025	122073225	122073125	13.061	peak_2653	NO
chr1	122653943	122654143	122654043	10.0292	peak_2662	YES
chr1	125481552	125481752	125481652	10.5969	peak_2694	NO
chr1	127373685	127373885	127373785	15.3277	peak_2707	NO
chr1	127438940	127439140	127439040	13.4354	peak_2711	NO
chr1	127472135	127472335	127472235	10.0292	peak_2712	NO
chr1	129965769	129965969	129965869	24.1126	peak_2782	NO
chr1	130109955	130110155	130110055	13.0569	peak_2785	NO
chr1	130429425	130429625	130429525	16.6791	peak_2794	NO
chr1	130477016	130477216	130477116	10.6073	peak_2797	NO
chr1	130565506	130565706	130565606	11.2556	peak_2801	NO
chr1	131274769	131274969	131274869	10.4077	peak_2814	NO
chr1	131588517	131588717	131588617	12.6456	peak_2818	NO
chr1	132196648	132196848	132196748	15.5037	peak_2825	YES
chr1	132239230	132239430	132239330	13.0569	peak_2826	NO
chr1	133093903	133094103	133094003	10.9754	peak_2866	NO
chr1	133315978	133316178	133316078	26.3031	peak_2881	NO
chr1	133633123	133633323	133633223	11.9937	peak_2900	NO
chr1	135123586	135123786	135123686	13.0569	peak_2954	YES
chr1	135141263	135141463	135141363	17.5639	peak_2955	NO
chr1	135150090	135150290	135150190	28.9681	peak_2957	YES
chr1	135417362	135417562	135417462	12.8037	peak_2976	YES
chr1	135632994	135633194	135633094	16.8416	peak_2985	YES
chr1	135770765	135770965	135770865	10.7862	peak_2993	NO
chr1	135792910	135793110	135793010	15.3277	peak_2996	YES
chr1	135995173	135995373	135995273	12.6785	peak_3007	YES
chr1	136713343	136713543	136713443	17.1601	peak_3035	YES
chr1	137101356	137101556	137101456	19.3126	peak_3048	NO
chr1	137421179	137421379	137421279	10.7862	peak_3070	YES
chr1	137583383	137583583	137583483	19.3016	peak_3077	YES
chr1	137651724	137651924	137651824	10.2185	peak_3087	NO
chr1	137697077	137697277	137697177	39.697	peak_3092	YES
chr1	137732625	137732825	137732725	13.6246	peak_3094	YES
chr1	137908605	137908805	137908705	10.0469	peak_3103	NO
chr1	138437191	138437391	138437291	13.0569	peak_3125	NO
chr1	138458534	138458734	138458634	13.8139	peak_3128	YES
chr1	138561394	138561594	138561494	14.1923	peak_3138	NO
chr1	138857124	138857324	138857224	11.1646	peak_3156	NO
chr1	139169531	139169731	139169631	11.7631	peak_3168	NO
chr1	139553396	139553596	139553496	14.1923	peak_3180	YES
chr1	139796706	139796906	139796806	16.8416	peak_3188	YES
chr1	140200577	140200777	140200677	14.3816	peak_3203	NO
chr1	140514378	140514578	140514478	17.7877	peak_3215	YES
chr1	140825472	140825672	140825572	11.1646	peak_3231	NO
chr1	141245253	141245453	141245353	21.1939	peak_3246	NO
chr1	152848000	152848200	152848100	18.0845	peak_3360	YES
chr1	152897499	152897699	152897599	16.0846	peak_3365	NO
chr1	152909684	152909884	152909784	11.5876	peak_3367	YES
chr1	152991757	152991957	152991857	14.2723	peak_3374	NO
chr1	153274172	153274372	153274272	17.22	peak_3385	NO
chr1	153553241	153553441	153553341	17.8982	peak_3397	NO
chr1	153838446	153838646	153838546	23.0862	peak_3410	NO
chr1	153936146	153936346	153936246	22.7077	peak_3419	YES
chr1	154263416	154263616	154263516	10.2351	peak_3428	NO
chr1	154304664	154304864	154304764	11.3539	peak_3430	YES
chr1	154370527	154370727	154370627	11.5431	peak_3434	NO
chr1	154373438	154373638	154373538	13.8982	peak_3435	NO
chr1	154456828	154457028	154456928	10.2185	peak_3445	NO
chr1	154472838	154473038	154472938	10.5969	peak_3449	NO
chr1	154871740	154871940	154871840	10.0469	peak_3466	NO
chr1	154948228	154948428	154948328	11.7323	peak_3470	YES
chr1	155168024	155168224	155168124	14.0031	peak_3496	YES
chr1	155390237	155390437	155390337	23.1315	peak_3503	NO
chr1	155661526	155661726	155661626	10.5969	peak_3515	NO
chr1	156625682	156625882	156625782	10.5342	peak_3532	NO
chr1	156886462	156886662	156886562	12.6785	peak_3541	YES
chr1	156944680	156944880	156944780	15.3277	peak_3544	YES
chr1	157351696	157351896	157351796	17.7877	peak_3565	NO
chr1	157375121	157375321	157375221	13.4354	peak_3566	YES
chr1	157384525	157384725	157384625	12.3	peak_3569	NO
chr1	157888358	157888558	157888458	22.14	peak_3575	YES
chr1	158109996	158110196	158110096	13.2853	peak_3576	YES
chr1	158148023	158148223	158148123	10.0292	peak_3579	YES
chr1	158152904	158153104	158153004	10.2691	peak_3581	NO
chr1	158403079	158403279	158403179	17.4093	peak_3590	YES
chr1	158404291	158404491	158404391	11.3539	peak_3591	YES
chr1	158985548	158985748	158985648	13.2462	peak_3616	NO
chr1	159380123	159380323	159380223	24.2216	peak_3638	YES
chr1	159534691	159534891	159534791	11.1646	peak_3645	NO
chr1	163180219	163180419	163180319	12.3518	peak_3720	YES
chr1	163869536	163869736	163869636	10.2185	peak_3737	NO
chr1	163948281	163948481	163948381	10.702	peak_3746	YES
chr1	163950461	163950661	163950561	10.2144	peak_3747	YES
chr1	163968120	163968320	163968220	10.9754	peak_3751	YES
chr1	163971149	163971349	163971249	13.6543	peak_3753	YES
chr1	164024429	164024629	164024529	16.9756	peak_3759	YES
chr1	164148781	164148981	164148881	10.9754	peak_3780	YES
chr1	165000672	165000872	165000772	10.4077	peak_3804	NO
chr1	165313856	165314056	165313956	14.0031	peak_3821	YES
chr1	165492539	165492739	165492639	11.7859	peak_3828	NO
chr1	166405072	166405272	166405172	15.7062	peak_3864	NO
chr1	166482977	166483177	166483077	16.3279	peak_3866	NO
chr1	166502736	166502936	166502836	12.8677	peak_3868	NO
chr1	166978216	166978416	166978316	13.6246	peak_3887	NO
chr1	167044988	167045188	167045088	39.2581	peak_3892	NO
chr1	167630424	167630624	167630524	10.2185	peak_3919	YES
chr1	167632805	167633005	167632905	29.5228	peak_3920	YES
chr1	167766681	167766881	167766781	12.1108	peak_3937	NO
chr1	167977962	167978162	167978062	14.0657	peak_3951	YES
chr1	167983513	167983713	167983613	10.7862	peak_3953	NO
chr1	169280235	169280435	169280335	15.7062	peak_3980	YES
chr1	170218379	170218579	170218479	48.6324	peak_4009	YES
chr1	170432528	170432728	170432628	12.3235	peak_4032	NO
chr1	170638545	170638745	170638645	10.4077	peak_4039	YES
chr1	170753379	170753579	170753479	12.1108	peak_4044	NO
chr1	170903378	170903578	170903478	24.4108	peak_4050	NO
chr1	171091060	171091260	171091160	10.0292	peak_4059	YES
chr1	171165386	171165586	171165486	11.7323	peak_4065	YES
chr1	171168720	171168920	171168820	11.9099	peak_4067	YES
chr1	171508654	171508854	171508754	10.7862	peak_4083	NO
chr1	172415361	172415561	172415461	10.7862	peak_4107	NO
chr1	172797920	172798120	172798020	12.4892	peak_4132	YES
chr1	172892550	172892750	172892650	10.9754	peak_4133	NO
chr1	172963941	172964141	172964041	13.0569	peak_4134	NO
chr1	172968463	172968663	172968563	11.1646	peak_4136	YES
chr1	173027816	173028016	173027916	10.9754	peak_4140	NO
chr1	173051139	173051339	173051239	11.5431	peak_4143	NO
chr1	173177191	173177391	173177291	15.7062	peak_4151	YES
chr1	173355283	173355483	173355383	10.4077	peak_4164	NO
chr1	174456929	174457129	174457029	16.0846	peak_4199	NO
chr1	176929562	176929762	176929662	10.2185	peak_4224	NO
chr1	176956138	176956338	176956238	10.2185	peak_4225	YES
chr1	179276637	179276837	179276737	12.1108	peak_4269	NO
chr1	180730334	180730534	180730434	10.6073	peak_4319	YES
chr1	180752519	180752719	180752619	19.4908	peak_4322	NO
chr1	180972087	180972287	180972187	21.8318	peak_4340	YES
chr1	181162246	181162446	181162346	12.1108	peak_4365	YES
chr1	181248757	181248957	181248857	14.9492	peak_4371	NO
chr1	181384824	181385024	181384924	10.4077	peak_4377	YES
chr1	181733907	181734107	181734007	19.4908	peak_4390	YES
chr1	182269436	182269636	182269536	10.5969	peak_4408	NO
chr1	182294163	182294363	182294263	25.1677	peak_4412	YES
chr1	182301886	182302086	182301986	10.0469	peak_4414	NO
chr1	182780911	182781111	182781011	34.0616	peak_4431	YES
chr1	182918043	182918243	182918143	10.9754	peak_4439	NO
chr1	182922403	182922603	182922503	10.2185	peak_4440	NO
chr1	183074360	183074560	183074460	11.1646	peak_4442	YES
chr1	184012334	184012534	184012434	15.8954	peak_4478	YES
chr1	184020530	184020730	184020630	11.1566	peak_4480	YES
chr1	184037968	184038168	184038068	20.2477	peak_4482	NO
chr1	184040963	184041163	184041063	12.3627	peak_4483	YES
chr1	184332597	184332797	184332697	10.0292	peak_4495	NO
chr1	184747834	184748034	184747934	11.6246	peak_4519	NO
chr1	185503908	185504108	185504008	12.3	peak_4535	NO
chr1	185535789	185535989	185535889	10.0292	peak_4536	NO
chr1	185596636	185596836	185596736	11.3539	peak_4538	NO
chr1	185617824	185618024	185617924	18.1662	peak_4540	NO
chr1	186363869	186364069	186363969	15.8954	peak_4568	NO
chr1	186408038	186408238	186408138	14.5708	peak_4570	NO
chr1	187135852	187136052	187135952	17.7877	peak_4605	NO
chr1	187790040	187790240	187790140	11.9215	peak_4638	NO
chr1	187837982	187838182	187838082	27.2078	peak_4641	NO
chr1	188223673	188223873	188223773	10.7862	peak_4669	YES
chr1	188379653	188379853	188379753	13.2462	peak_4688	YES
chr1	188392126	188392326	188392226	10.5969	peak_4691	YES
chr1	188487260	188487460	188487360	17.0916	peak_4698	NO
chr1	188526810	188527010	188526910	10.4077	peak_4702	YES
chr1	189161368	189161568	189161468	11.3539	peak_4715	NO
chr1	189660800	189661000	189660900	11.5431	peak_4737	YES
chr1	189788760	189788960	189788860	19.3016	peak_4742	NO
chr1	189831103	189831303	189831203	16.3279	peak_4745	NO
chr1	189927180	189927380	189927280	19.68	peak_4753	NO
chr1	190211811	190212011	190211911	13.7308	peak_4763	NO
chr1	191175879	191176079	191175979	13.4354	peak_4789	NO
chr1	191691494	191691694	191691594	11.9215	peak_4806	YES
chr1	191967548	191967748	191967648	10.5969	peak_4822	NO
chr1	191972487	191972687	191972587	16.2739	peak_4823	NO
chr1	192978256	192978456	192978356	15.684	peak_4861	NO
chr1	193007308	193007508	193007408	19.4908	peak_4862	YES
chr1	193009920	193010120	193010020	14.3816	peak_4863	YES
chr1	193172943	193173143	193173043	25.357	peak_4870	NO
chr1	193278655	193278855	193278755	19.4528	peak_4877	NO
chr1	193399976	193400176	193400076	13.2285	peak_4885	YES
chr1	193663370	193663570	193663470	10.243	peak_4891	YES
chr1	194422383	194422583	194422483	14.3816	peak_4915	NO
chr1	194956514	194956714	194956614	10.9048	peak_4937	YES
chr1	194986633	194986833	194986733	12.1108	peak_4939	NO
chr1	195142287	195142487	195142387	39.467	peak_4943	YES
chr1	195275887	195276087	195275987	25.2955	peak_4950	YES
chr1	195377004	195377204	195377104	14.1923	peak_4956	YES
chr1	195415305	195415505	195415405	13.7308	peak_4960	NO
chr1	196347490	196347690	196347590	16.786	peak_4987	NO
chr1	196655917	196656117	196656017	16.0864	peak_5013	YES
chr1	196673278	196673478	196673378	15.1385	peak_5015	NO
chr10	3056393	3056593	3056493	17.22	peak_5029	NO
chr10	3085446	3085646	3085546	13.6246	peak_5030	NO
chr10	3268840	3269040	3268940	10.5969	peak_5034	YES
chr10	3610279	3610479	3610379	18.7339	peak_5045	NO
chr10	3806235	3806435	3806335	24.1126	peak_5049	NO
chr10	4541673	4541873	4541773	19.3016	peak_5065	YES
chr10	4752802	4753002	4752902	11.2878	peak_5067	NO
chr10	5138268	5138468	5138368	10.0292	peak_5074	YES
chr10	5206816	5207016	5206916	11.9215	peak_5080	NO
chr10	6020575	6020775	6020675	14.4485	peak_5097	NO
chr10	6157602	6157802	6157702	10.2185	peak_5104	NO
chr10	6822933	6823133	6823033	13.4354	peak_5146	NO
chr10	6918789	6918989	6918889	10.0292	peak_5150	NO
chr10	6931308	6931508	6931408	12.8627	peak_5151	NO
chr10	7790424	7790624	7790524	14.843	peak_5181	NO
chr10	7798132	7798332	7798232	10.5969	peak_5182	NO
chr10	7811499	7811699	7811599	15.1385	peak_5185	YES
chr10	7850353	7850553	7850453	24.9308	peak_5186	YES
chr10	8693019	8693219	8693119	12.4892	peak_5216	NO
chr10	8718234	8718434	8718334	25.4522	peak_5220	YES
chr10	9269696	9269896	9269796	16.043	peak_5236	YES
chr10	11234959	11235159	11235059	28.0467	peak_5281	NO
chr10	11969074	11969274	11969174	13.7502	peak_5295	NO
chr10	12587262	12587462	12587362	14.4006	peak_5322	YES
chr10	12796795	12796995	12796895	13.1007	peak_5327	NO
chr10	12888160	12888360	12888260	19.9264	peak_5335	YES
chr10	12960466	12960666	12960566	14.3816	peak_5346	NO
chr10	13000245	13000445	13000345	11.1646	peak_5350	NO
chr10	13003355	13003555	13003455	11.5431	peak_5351	NO
chr10	13095479	13095679	13095579	10.0327	peak_5357	YES
chr10	14180305	14180505	14180405	14.0031	peak_5397	YES
chr10	15479813	15480013	15479913	11.5431	peak_5418	NO
chr10	16851654	16851854	16851754	11.5431	peak_5449	NO
chr10	16916260	16916460	16916360	23.6103	peak_5451	YES
chr10	16976934	16977134	16977034	11.5431	peak_5457	NO
chr10	18202514	18202714	18202614	10.0292	peak_5516	YES
chr10	19635201	19635401	19635301	23.2754	peak_5557	NO
chr10	20212638	20212838	20212738	10.5969	peak_5579	NO
chr10	20253742	20253942	20253842	11.1646	peak_5580	NO
chr10	20626920	20627120	20627020	20.966	peak_5601	NO
chr10	20664479	20664679	20664579	10.8842	peak_5603	NO
chr10	22062158	22062358	22062258	10.2441	peak_5646	NO
chr10	22628703	22628903	22628803	10.403	peak_5668	YES
chr10	22635851	22636051	22635951	14.7478	peak_5669	NO
chr10	23170046	23170246	23170146	10.4785	peak_5702	YES
chr10	23326409	23326609	23326509	10.0292	peak_5711	NO
chr10	23329835	23330035	23329935	15.3277	peak_5712	YES
chr10	23937847	23938047	23937947	14.9234	peak_5732	NO
chr10	24166038	24166238	24166138	12.3	peak_5746	NO
chr10	24213928	24214128	24214028	16.8416	peak_5752	YES
chr10	24678948	24679148	24679048	11.3539	peak_5770	NO
chr10	25259511	25259711	25259611	10.9754	peak_5799	NO
chr10	25798760	25798960	25798860	37.0881	peak_5806	YES
chr10	26639575	26639775	26639675	10.0292	peak_5830	NO
chr10	26668221	26668421	26668321	10.2185	peak_5831	NO
chr10	28089730	28089930	28089830	11.3539	peak_5869	NO
chr10	30700157	30700357	30700257	13.4439	peak_5946	YES
chr10	30717957	30718157	30718057	13.0297	peak_5948	NO
chr10	30748105	30748305	30748205	10.0292	peak_5951	NO
chr10	30788608	30788808	30788708	11.412	peak_5957	NO
chr10	30949065	30949265	30949165	11.3865	peak_5963	NO
chr10	30993065	30993265	30993165	10.702	peak_5967	NO
chr10	31104772	31104972	31104872	14.1923	peak_5975	NO
chr10	31312577	31312777	31312677	10.0292	peak_5982	YES
chr10	32502689	32502889	32502789	14.2079	peak_5991	NO
chr10	33816317	33816517	33816417	10.2932	peak_6020	YES
chr10	33857900	33858100	33858000	10.8822	peak_6021	NO
chr10	36798224	36798424	36798324	12.8462	peak_6058	YES
chr10	36815849	36816049	36815949	12.1108	peak_6059	NO
chr10	37000286	37000486	37000386	21.0046	peak_6074	NO
chr10	37337625	37337825	37337725	11.3539	peak_6096	YES
chr10	37356037	37356237	37356137	17.9769	peak_6099	YES
chr10	38015701	38015901	38015801	12.3	peak_6122	NO
chr10	38764446	38764646	38764546	14.1923	peak_6143	NO
chr10	39088386	39088586	39088486	12.4892	peak_6155	NO
chr10	39238692	39238892	39238792	10.0292	peak_6165	NO
chr10	39277812	39278012	39277912	14.5708	peak_6168	YES
chr10	39288898	39289098	39288998	12.4892	peak_6169	NO
chr10	39978342	39978542	39978442	11.9215	peak_6196	YES
chr10	40022611	40022811	40022711	12.8677	peak_6198	YES
chr10	40068489	40068689	40068589	16.3247	peak_6201	YES
chr10	40171675	40171875	40171775	16.2739	peak_6206	YES
chr10	40438825	40439025	40438925	11.5431	peak_6215	YES
chr10	40457185	40457385	40457285	15.8685	peak_6219	YES
chr10	40510128	40510328	40510228	13.2462	peak_6226	NO
chr10	41193998	41194198	41194098	13.0569	peak_6244	NO
chr10	41802139	41802339	41802239	12.6785	peak_6278	NO
chr10	41811378	41811578	41811478	12.4349	peak_6279	NO
chr10	42814442	42814642	42814542	13.8139	peak_6318	NO
chr10	43300494	43300694	43300594	10.0292	peak_6336	YES
chr10	43439099	43439299	43439199	17.5985	peak_6347	YES
chr10	43799048	43799248	43799148	10.0292	peak_6360	NO
chr10	44823972	44824172	44824072	11.3539	peak_6392	NO
chr10	44949899	44950099	44949999	12.2898	peak_6400	NO
chr10	45190118	45190318	45190218	14.2079	peak_6405	YES
chr10	45538912	45539112	45539012	10.9754	peak_6410	NO
chr10	46505610	46505810	46505710	16.4631	peak_6423	NO
chr10	51853323	51853523	51853423	16.4631	peak_6490	NO
chr10	53044715	53044915	53044815	18.0827	peak_6512	NO
chr10	53052712	53052912	53052812	11.9215	peak_6514	NO
chr10	53223329	53223529	53223429	13.2462	peak_6529	YES
chr10	53881276	53881476	53881376	12.8677	peak_6564	NO
chr10	54123254	54123454	54123354	16.0846	peak_6567	NO
chr10	55600369	55600569	55600469	17.3641	peak_6581	NO
chr10	55651501	55651701	55651601	11.2364	peak_6582	NO
chr10	56668928	56669128	56669028	10.7862	peak_6612	NO
chr10	57718820	57719020	57718920	14.1923	peak_6626	YES
chr10	57834020	57834220	57834120	13.0569	peak_6633	YES
chr10	57846025	57846225	57846125	11.5431	peak_6634	YES
chr10	58084033	58084233	58084133	10.5969	peak_6643	NO
chr10	58260449	58260649	58260549	13.1007	peak_6646	NO
chr10	58577400	58577600	58577500	10.4077	peak_6650	NO
chr10	58906113	58906313	58906213	13.2462	peak_6670	NO
chr10	58986596	58986796	58986696	12.3	peak_6674	NO
chr10	59277578	59277778	59277678	13.6246	peak_6689	NO
chr10	59541337	59541537	59541437	10.5175	peak_6702	NO
chr10	59752804	59753004	59752904	10.2185	peak_6713	YES
chr10	60040218	60040418	60040318	13.3697	peak_6724	NO
chr10	60277611	60277811	60277711	12.4892	peak_6729	YES
chr10	60294392	60294592	60294492	17.22	peak_6733	YES
chr10	61391559	61391759	61391659	15.7271	peak_6773	YES
chr10	62486858	62487058	62486958	17.7877	peak_6798	YES
chr10	62920603	62920803	62920703	18.3554	peak_6812	YES
chr10	66277222	66277422	66277322	10.5969	peak_6851	YES
chr10	66373006	66373206	66373106	14.9492	peak_6856	NO
chr10	66479876	66480076	66479976	10.9754	peak_6866	YES
chr10	66519246	66519446	66519346	10.7438	peak_6870	YES
chr10	67621357	67621557	67621457	20.6262	peak_6923	YES
chr10	67655869	67656069	67655969	15.5169	peak_6931	YES
chr10	67999667	67999867	67999767	11.5431	peak_6952	NO
chr10	68135981	68136181	68136081	10.0292	peak_6960	YES
chr10	69046994	69047194	69047094	20.2477	peak_6997	YES
chr10	69094124	69094324	69094224	10.4077	peak_7000	NO
chr10	69106380	69106580	69106480	10.1561	peak_7003	NO
chr10	69248035	69248235	69248135	15.1385	peak_7013	YES
chr10	69595076	69595276	69595176	11.4234	peak_7032	YES
chr10	70487887	70488087	70487987	16.6523	peak_7068	YES
chr10	70646130	70646330	70646230	14.5708	peak_7076	NO
chr10	70700699	70700899	70700799	12.8677	peak_7082	YES
chr10	72041364	72041564	72041464	10.5969	peak_7095	NO
chr10	72117354	72117554	72117454	16.4631	peak_7098	YES
chr10	74499820	74500020	74499920	10.7231	peak_7114	YES
chr10	74517049	74517249	74517149	12.0577	peak_7115	NO
chr10	74584575	74584775	74584675	11.5431	peak_7121	NO
chr10	75414603	75414803	75414703	10.9754	peak_7155	NO
chr10	76368840	76369040	76368940	10.2185	peak_7180	YES
chr10	76597307	76597507	76597407	23.2754	peak_7189	YES
chr10	76622389	76622589	76622489	45.7939	peak_7195	NO
chr10	76678553	76678753	76678653	16.6523	peak_7200	YES
chr10	76684034	76684234	76684134	15.8262	peak_7201	YES
chr10	76692629	76692829	76692729	13.2462	peak_7202	YES
chr10	76816249	76816449	76816349	10.2185	peak_7212	NO
chr10	76832144	76832344	76832244	10.5969	peak_7213	NO
chr10	76946904	76947104	76947004	20.0585	peak_7220	YES
chr10	77481637	77481837	77481737	27.3086	peak_7231	YES
chr10	78037682	78037882	78037782	14.1923	peak_7240	YES
chr10	78053571	78053771	78053671	10.0292	peak_7241	YES
chr10	79163529	79163729	79163629	10.4077	peak_7254	YES
chr10	79516065	79516265	79516165	15.7062	peak_7272	YES
chr10	79723629	79723829	79723729	12.4892	peak_7287	YES
chr10	79896635	79896835	79896735	15.8954	peak_7296	YES
chr10	79926453	79926653	79926553	10.5342	peak_7298	NO
chr10	80024486	80024686	80024586	23.8431	peak_7302	YES
chr10	80205166	80205366	80205266	18.2673	peak_7310	NO
chr10	80237358	80237558	80237458	12.8588	peak_7311	NO
chr10	80254318	80254518	80254418	10.8865	peak_7312	NO
chr10	80870329	80870529	80870429	24.7893	peak_7332	YES
chr10	81068908	81069108	81069008	19.1123	peak_7338	YES
chr10	82546780	82546980	82546880	12.3	peak_7369	NO
chr10	82691426	82691626	82691526	10.2185	peak_7378	NO
chr10	82816809	82817009	82816909	13.6246	peak_7381	YES
chr10	82825542	82825742	82825642	11.9215	peak_7382	NO
chr10	83268207	83268407	83268307	35.609	peak_7395	YES
chr10	83399943	83400143	83400043	23.4646	peak_7410	NO
chr10	83846032	83846232	83846132	26.2092	peak_7439	YES
chr10	83850228	83850428	83850328	10.5342	peak_7440	YES
chr10	83872091	83872291	83872191	11.9215	peak_7445	NO
chr10	85624610	85624810	85624710	10.4987	peak_7495	NO
chr10	85794652	85794852	85794752	24.4108	peak_7500	YES
chr10	85828428	85828628	85828528	35.0077	peak_7505	NO
chr10	85869699	85869899	85869799	20.6262	peak_7511	NO
chr10	85879687	85879887	85879787	16.8048	peak_7512	NO
chr10	86277210	86277410	86277310	11.6293	peak_7524	YES
chr10	86508182	86508382	86508282	10.0292	peak_7526	NO
chr10	87171415	87171615	87171515	10.0002	peak_7537	NO
chr10	87365799	87365999	87365899	17.0308	peak_7546	NO
chr10	87398554	87398754	87398654	15.5169	peak_7550	NO
chr10	88994074	88994274	88994174	22.3292	peak_7591	NO
chr10	90634455	90634655	90634555	22.3292	peak_7622	YES
chr10	90693226	90693426	90693326	11.9215	peak_7629	YES
chr10	92640696	92640896	92640796	15.3277	peak_7676	NO
chr10	92910162	92910362	92910262	14.4006	peak_7686	NO
chr10	93110722	93110922	93110822	30.3735	peak_7693	NO
chr10	93712433	93712633	93712533	15.8954	peak_7713	NO
chr10	93966396	93966596	93966496	15.7062	peak_7722	NO
chr10	94028514	94028714	94028614	21.6111	peak_7727	YES
chr10	94394698	94394898	94394798	17.0308	peak_7743	NO
chr10	94580205	94580405	94580305	16.8546	peak_7751	NO
chr10	94654642	94654842	94654742	14.9459	peak_7759	YES
chr10	95433673	95433873	95433773	11.1646	peak_7803	NO
chr10	95676685	95676885	95676785	13.2462	peak_7807	YES
chr10	95722032	95722232	95722132	10.5969	peak_7810	NO
chr10	95768421	95768621	95768521	12.8677	peak_7812	NO
chr10	96152776	96152976	96152876	13.4354	peak_7833	NO
chr10	96775787	96775987	96775887	11.1646	peak_7852	YES
chr10	97046732	97046932	97046832	29.8985	peak_7867	YES
chr10	97506541	97506741	97506641	11.1646	peak_7884	NO
chr10	97675950	97676150	97676050	15.8954	peak_7888	NO
chr10	97754903	97755103	97755003	18.3554	peak_7892	NO
chr10	97783223	97783423	97783323	30.6554	peak_7894	NO
chr10	97866643	97866843	97866743	10.5969	peak_7900	NO
chr10	97937999	97938199	97938099	10.9754	peak_7902	NO
chr10	98087626	98087826	98087726	15.8685	peak_7914	YES
chr10	98183283	98183483	98183383	11.3539	peak_7921	NO
chr10	98300479	98300679	98300579	10.4077	peak_7928	NO
chr10	98725599	98725799	98725699	18.1662	peak_7958	YES
chr10	98727748	98727948	98727848	18.1488	peak_7959	YES
chr10	98761593	98761793	98761693	13.8139	peak_7964	YES
chr10	99163206	99163406	99163306	13.2462	peak_7982	NO
chr10	102409986	102410186	102410086	14.0031	peak_8010	NO
chr10	103194099	103194299	103194199	14.3816	peak_8027	YES
chr10	103421028	103421228	103421128	10.4077	peak_8032	NO
chr10	103442984	103443184	103443084	12.4892	peak_8033	NO
chr10	104050171	104050371	104050271	11.3539	peak_8040	NO
chr10	104121842	104122042	104121942	14.0031	peak_8044	NO
chr10	104466306	104466506	104466406	11.5431	peak_8053	NO
chr10	104756104	104756304	104756204	18.2673	peak_8060	NO
chr10	104805422	104805622	104805522	10.7862	peak_8062	NO
chr10	105025226	105025426	105025326	20.2477	peak_8079	NO
chr10	106022816	106023016	106022916	34.8185	peak_8099	NO
chr10	107161668	107161868	107161768	17.0308	peak_8109	NO
chr10	107308033	107308233	107308133	22.8969	peak_8115	NO
chr10	107461352	107461552	107461452	13.3345	peak_8132	NO
chr10	107827311	107827511	107827411	10.7862	peak_8161	NO
chr10	107831359	107831559	107831459	35.3862	peak_8162	NO
chr10	107843879	107844079	107843979	17.22	peak_8163	NO
chr10	107882269	107882469	107882369	16.8546	peak_8169	NO
chr10	107984528	107984728	107984628	12.3	peak_8179	NO
chr10	108033216	108033416	108033316	11.9215	peak_8184	NO
chr10	109358652	109358852	109358752	10.2185	peak_8212	YES
chr10	109673658	109673858	109673758	17.0308	peak_8217	NO
chr10	110033709	110033909	110033809	14.5708	peak_8228	NO
chr10	110311994	110312194	110312094	15.7062	peak_8233	NO
chr10	110355979	110356179	110356079	15.7062	peak_8239	YES
chr10	110856305	110856505	110856405	10.0292	peak_8263	NO
chr10	111013039	111013239	111013139	23.2754	peak_8275	YES
chr10	111031735	111031935	111031835	18.7339	peak_8279	NO
chr10	111109863	111110063	111109963	11.5431	peak_8284	YES
chr10	111113467	111113667	111113567	10.1268	peak_8285	NO
chr10	114278880	114279080	114278980	10.4077	peak_8329	NO
chr10	114689615	114689815	114689715	14.3816	peak_8333	YES
chr10	114903084	114903284	114903184	13.3959	peak_8339	NO
chr10	115645148	115645348	115645248	13.4354	peak_8359	NO
chr10	115691061	115691261	115691161	11.1887	peak_8360	NO
chr10	115698097	115698297	115698197	10.7231	peak_8361	YES
chr10	115801914	115802114	115802014	10.5175	peak_8367	NO
chr10	116587509	116587709	116587609	11.3539	peak_8396	YES
chr10	116640173	116640373	116640273	10.5969	peak_8402	YES
chr10	116814478	116814678	116814578	13.8139	peak_8407	YES
chr10	116899132	116899332	116899232	21.6062	peak_8411	YES
chr10	117114091	117114291	117114191	18.1662	peak_8418	NO
chr10	118464713	118464913	118464813	10.2185	peak_8454	NO
chr10	118466364	118466564	118466464	10.4077	peak_8455	NO
chr10	118486114	118486314	118486214	10.5969	peak_8456	NO
chr10	118502705	118502905	118502805	11.9215	peak_8459	YES
chr10	118516193	118516393	118516293	10.2298	peak_8462	NO
chr10	118572269	118572469	118572369	10.3153	peak_8465	NO
chr10	118629698	118629898	118629798	20.957	peak_8467	NO
chr10	119052364	119052564	119052464	10.9754	peak_8478	YES
chr10	119605265	119605465	119605365	10.563	peak_8494	NO
chr10	119848211	119848411	119848311	10.5969	peak_8514	NO
chr10	120015706	120015906	120015806	13.0569	peak_8533	NO
chr10	120077813	120078013	120077913	12.1108	peak_8539	YES
chr10	120084137	120084337	120084237	12.4892	peak_8540	YES
chr10	120111781	120111981	120111881	10.9754	peak_8544	YES
chr10	120123326	120123526	120123426	16.6224	peak_8546	YES
chr10	120179850	120180050	120179950	11.3225	peak_8552	YES
chr10	120197702	120197902	120197802	11.412	peak_8555	NO
chr10	120346293	120346493	120346393	11.7323	peak_8573	NO
chr10	120492644	120492844	120492744	11.3865	peak_8584	YES
chr10	121445946	121446146	121446046	14.5708	peak_8621	YES
chr10	122292252	122292452	122292352	29.7093	peak_8656	YES
chr10	123007704	123007904	123007804	14.0031	peak_8676	NO
chr10	125398833	125399033	125398933	21.9508	peak_8735	NO
chr10	126703359	126703559	126703459	11.9215	peak_8772	YES
chr10	126949955	126950155	126950055	11.7323	peak_8783	NO
chr10	127114865	127115065	127114965	11.3539	peak_8796	YES
chr10	127707577	127707777	127707677	12.1108	peak_8820	YES
chr10	127774510	127774710	127774610	10.2185	peak_8824	YES
chr10	127986211	127986411	127986311	16.0846	peak_8837	YES
chr11	3274333	3274533	3274433	14.1923	peak_8872	YES
chr11	3414472	3414672	3414572	14.76	peak_8877	YES
chr11	3908773	3908973	3908873	12.1108	peak_8894	NO
chr11	5139822	5140022	5139922	15.1385	peak_8931	YES
chr11	5793087	5793287	5793187	14.76	peak_8958	NO
chr11	6074689	6074889	6074789	13.5188	peak_8964	NO
chr11	6167684	6167884	6167784	18.7339	peak_8966	YES
chr11	7347171	7347371	7347271	10.7862	peak_8996	NO
chr11	7703739	7703939	7703839	12.8677	peak_9007	NO
chr11	8491269	8491469	8491369	13.9473	peak_9029	YES
chr11	8617046	8617246	8617146	12.0035	peak_9044	YES
chr11	8663704	8663904	8663804	11.9215	peak_9048	NO
chr11	8687508	8687708	8687608	18.6588	peak_9050	NO
chr11	11688518	11688718	11688618	10.4077	peak_9089	YES
chr11	11729076	11729276	11729176	12.1108	peak_9096	YES
chr11	11732600	11732800	11732700	16.3842	peak_9097	YES
chr11	11736856	11737056	11736956	20.0585	peak_9098	YES
chr11	11778005	11778205	11778105	19.1123	peak_9106	YES
chr11	11784994	11785194	11785094	11.7323	peak_9108	YES
chr11	11856839	11857039	11856939	11.9215	peak_9113	YES
chr11	11858537	11858737	11858637	14.3816	peak_9114	YES
chr11	11862196	11862396	11862296	12.8677	peak_9115	YES
chr11	12105572	12105772	12105672	17.7877	peak_9127	NO
chr11	12413922	12414122	12414022	12.1108	peak_9139	NO
chr11	16639277	16639477	16639377	10.9754	peak_9166	NO
chr11	16670841	16671041	16670941	15.6257	peak_9169	NO
chr11	17526337	17526537	17526437	12.1108	peak_9194	NO
chr11	17668508	17668708	17668608	22.5185	peak_9198	NO
chr11	18270966	18271166	18271066	11.9215	peak_9216	NO
chr11	18812482	18812682	18812582	23.2754	peak_9236	NO
chr11	18857160	18857360	18857260	11.7323	peak_9246	NO
chr11	18913305	18913505	18913405	11.7323	peak_9258	YES
chr11	18918727	18918927	18918827	15.8954	peak_9259	YES
chr11	18923234	18923434	18923334	16.7631	peak_9261	YES
chr11	19165405	19165605	19165505	10.9754	peak_9276	NO
chr11	19250658	19250858	19250758	11.0432	peak_9281	YES
chr11	19853116	19853316	19853216	14.9492	peak_9293	NO
chr11	19866361	19866561	19866461	21.7706	peak_9296	YES
chr11	20131239	20131439	20131339	12.1108	peak_9302	NO
chr11	20218820	20219020	20218920	16.4631	peak_9305	NO
chr11	20531330	20531530	20531430	10.4077	peak_9317	YES
chr11	20642495	20642695	20642595	10.4212	peak_9324	YES
chr11	21539615	21539815	21539715	18.3554	peak_9367	NO
chr11	23069845	23070045	23069945	14.2079	peak_9410	NO
chr11	23259713	23259913	23259813	22.8969	peak_9415	NO
chr11	23669755	23669955	23669855	10.9754	peak_9422	NO
chr11	29715347	29715547	29715447	13.8139	peak_9533	NO
chr11	29739874	29740074	29739974	10.0292	peak_9535	NO
chr11	30031722	30031922	30031822	12.8677	peak_9540	NO
chr11	30398865	30399065	30398965	17.9769	peak_9550	NO
chr11	31712307	31712507	31712407	13.6246	peak_9568	NO
chr11	32105340	32105540	32105440	16.8416	peak_9580	YES
chr11	33773117	33773317	33773217	10.2185	peak_9624	YES
chr11	34094586	34094786	34094686	11.7323	peak_9631	NO
chr11	34659102	34659302	34659202	13.6039	peak_9635	NO
chr11	34729729	34729929	34729829	33.6831	peak_9639	NO
chr11	35207525	35207725	35207625	10.5969	peak_9666	YES
chr11	35209153	35209353	35209253	12.3	peak_9667	NO
chr11	36034350	36034550	36034450	17.0308	peak_9699	YES
chr11	36957642	36957842	36957742	16.6523	peak_9734	NO
chr11	37937513	37937713	37937613	10.2769	peak_9748	NO
chr11	39557452	39557652	39557552	10.4077	peak_9768	NO
chr11	40936546	40936746	40936646	21.3831	peak_9796	NO
chr11	43362242	43362442	43362342	20.0585	peak_9824	YES
chr11	43431398	43431598	43431498	13.5802	peak_9831	YES
chr11	44211094	44211294	44211194	16.6523	peak_9851	NO
chr11	45089023	45089223	45089123	14.3816	peak_9892	NO
chr11	45441049	45441249	45441149	12.4892	peak_9903	NO
chr11	45506793	45506993	45506893	26.6816	peak_9908	YES
chr11	45879301	45879501	45879401	14.3816	peak_9926	YES
chr11	46016067	46016267	46016167	13.8112	peak_9936	YES
chr11	46028887	46029087	46028987	23.0647	peak_9938	YES
chr11	46861864	46862064	46861964	15.5727	peak_9955	NO
chr11	48234426	48234626	48234526	12.2238	peak_9984	NO
chr11	48613685	48613885	48613785	20.0585	peak_9997	YES
chr11	48701150	48701350	48701250	19.1123	peak_10012	NO
chr11	50191191	50191391	50191291	17.5985	peak_10044	YES
chr11	51353252	51353452	51353352	10.4077	peak_10076	NO
chr11	51398064	51398264	51398164	18.7339	peak_10079	YES
chr11	53128529	53128729	53128629	13.4354	peak_10141	NO
chr11	53255558	53255758	53255658	16.0846	peak_10146	YES
chr11	53283516	53283716	53283616	14.76	peak_10149	NO
chr11	53468663	53468863	53468763	20.0585	peak_10157	NO
chr11	53609316	53609516	53609416	13.8139	peak_10162	YES
chr11	53926782	53926982	53926882	10.2185	peak_10172	YES
chr11	54070507	54070707	54070607	16.8416	peak_10176	NO
chr11	54226598	54226798	54226698	10.2185	peak_10179	NO
chr11	54406204	54406404	54406304	17.5985	peak_10186	NO
chr11	54408657	54408857	54408757	10.9754	peak_10187	NO
chr11	54694680	54694880	54694780	11.3539	peak_10194	NO
chr11	56438796	56438996	56438896	10.7862	peak_10233	NO
chr11	56676323	56676523	56676423	11.7323	peak_10236	NO
chr11	57228340	57228540	57228440	10.0292	peak_10245	NO
chr11	57465103	57465303	57465203	12.6785	peak_10252	YES
chr11	57680123	57680323	57680223	15.1385	peak_10264	YES
chr11	57743114	57743314	57743214	14.0031	peak_10268	YES
chr11	58762125	58762325	58762225	10.8275	peak_10286	YES
chr11	58768145	58768345	58768245	12.1108	peak_10287	YES
chr11	58997347	58997547	58997447	10.0292	peak_10290	NO
chr11	59778802	59779002	59778902	10.0292	peak_10316	YES
chr11	59859953	59860153	59860053	24.9785	peak_10317	YES
chr11	59914461	59914661	59914561	12.1143	peak_10321	NO
chr11	60036631	60036831	60036731	10.2185	peak_10335	YES
chr11	60514062	60514262	60514162	11.3539	peak_10347	YES
chr11	60709625	60709825	60709725	25.1677	peak_10357	NO
chr11	60727520	60727720	60727620	14.0031	peak_10359	YES
chr11	61080655	61080855	61080755	13.8139	peak_10380	YES
chr11	61267570	61267770	61267670	15.5169	peak_10385	NO
chr11	61307887	61308087	61307987	15.5169	peak_10390	YES
chr11	61890157	61890357	61890257	10.4077	peak_10404	YES
chr11	61916977	61917177	61917077	10.8853	peak_10407	NO
chr11	62811049	62811249	62811149	10.0656	peak_10442	YES
chr11	62837727	62837927	62837827	11.1945	peak_10445	YES
chr11	63154373	63154573	63154473	11.3539	peak_10464	NO
chr11	63851037	63851237	63851137	19.3016	peak_10500	YES
chr11	64147279	64147479	64147379	10.5969	peak_10513	NO
chr11	64401447	64401647	64401547	13.4354	peak_10531	NO
chr11	64414042	64414242	64414142	11.1412	peak_10534	YES
chr11	64480965	64481165	64481065	10.5969	peak_10540	NO
chr11	64782254	64782454	64782354	12.6785	peak_10556	NO
chr11	64869238	64869438	64869338	10.9754	peak_10558	NO
chr11	65022932	65023132	65023032	16.9649	peak_10571	YES
chr11	65040318	65040518	65040418	23.2754	peak_10572	YES
chr11	65117325	65117525	65117425	13.0569	peak_10582	NO
chr11	65444803	65445003	65444903	18.7503	peak_10597	NO
chr11	65463582	65463782	65463682	14.9784	peak_10599	NO
chr11	65676907	65677107	65677007	12.7317	peak_10610	NO
chr11	66340528	66340728	66340628	11.3539	peak_10625	NO
chr11	66627130	66627330	66627230	15.5169	peak_10631	NO
chr11	67358534	67358734	67358634	20.8154	peak_10645	YES
chr11	67395867	67396067	67395967	11.3539	peak_10651	NO
chr11	67929722	67929922	67929822	10.7862	peak_10669	NO
chr11	68192564	68192764	68192664	14.5708	peak_10674	NO
chr11	68407084	68407284	68407184	32.737	peak_10681	NO
chr11	68437484	68437684	68437584	10.7862	peak_10687	YES
chr11	68451488	68451688	68451588	20.5416	peak_10689	YES
chr11	68470696	68470896	68470796	15.3277	peak_10692	YES
chr11	68507191	68507391	68507291	10.5969	peak_10698	YES
chr11	68826013	68826213	68826113	16.2375	peak_10709	YES
chr11	68886884	68887084	68886984	20.0585	peak_10717	YES
chr11	68932280	68932480	68932380	14.9114	peak_10721	NO
chr11	69179976	69180176	69180076	10.7862	peak_10733	YES
chr11	69372861	69373061	69372961	11.9215	peak_10752	YES
chr11	69427502	69427702	69427602	10.4077	peak_10758	YES
chr11	69529463	69529663	69529563	16.5035	peak_10766	YES
chr11	69804500	69804700	69804600	24.6	peak_10779	YES
chr11	69888342	69888542	69888442	11.1646	peak_10787	NO
chr11	70042383	70042583	70042483	11.9215	peak_10791	YES
chr11	70940659	70940859	70940759	13.4354	peak_10818	NO
chr11	72221118	72221318	72221218	56.3908	peak_10836	YES
chr11	72228792	72228992	72228892	10.9754	peak_10838	NO
chr11	72549977	72550177	72550077	17.4093	peak_10851	NO
chr11	72861166	72861366	72861266	23.0862	peak_10860	YES
chr11	74328632	74328832	74328732	10.2185	peak_10875	NO
chr11	74360648	74360848	74360748	13.87	peak_10878	YES
chr11	74759948	74760148	74760048	12.6785	peak_10895	NO
chr11	74865285	74865485	74865385	10.4077	peak_10904	YES
chr11	74982585	74982785	74982685	28.3846	peak_10916	YES
chr11	75104463	75104663	75104563	14.3816	peak_10926	NO
chr11	75492298	75492498	75492398	15.3277	peak_10948	YES
chr11	75625482	75625682	75625582	22.3292	peak_10955	YES
chr11	75752095	75752295	75752195	14.4006	peak_10960	YES
chr11	76296916	76297116	76297016	16.4721	peak_10998	NO
chr11	76743395	76743595	76743495	12.6941	peak_11017	NO
chr11	77237105	77237305	77237205	30.0764	peak_11036	NO
chr11	77605303	77605503	77605403	15.1044	peak_11049	YES
chr11	77614428	77614628	77614528	11.3539	peak_11050	YES
chr11	77689808	77690008	77689908	12.8677	peak_11053	YES
chr11	77744758	77744958	77744858	10.7862	peak_11057	NO
chr11	78349646	78349846	78349746	14.1923	peak_11082	YES
chr11	78407867	78408067	78407967	10.9754	peak_11084	NO
chr11	78646486	78646686	78646586	10.5969	peak_11096	NO
chr11	79027677	79027877	79027777	14.7013	peak_11113	YES
chr11	79863602	79863802	79863702	13.6246	peak_11151	NO
chr11	79894663	79894863	79894763	29.3308	peak_11152	YES
chr11	80196140	80196340	80196240	20.4369	peak_11160	YES
chr11	80598002	80598202	80598102	10.7862	peak_11179	NO
chr11	80631746	80631946	80631846	13.6246	peak_11180	YES
chr11	81265556	81265756	81265656	11.3539	peak_11191	NO
chr11	81317735	81317935	81317835	19.4908	peak_11194	NO
chr11	81408911	81409111	81409011	10.9754	peak_11205	NO
chr11	81426839	81427039	81426939	12.1108	peak_11206	NO
chr11	82728523	82728723	82728623	22.3292	peak_11233	NO
chr11	82892976	82893176	82893076	11.1646	peak_11239	NO
chr11	83085040	83085240	83085140	12.1108	peak_11245	YES
chr11	84910009	84910209	84910109	14.0295	peak_11297	NO
chr11	85208909	85209109	85209009	10.4209	peak_11310	YES
chr11	85457678	85457878	85457778	12.6785	peak_11335	YES
chr11	85551455	85551655	85551555	11.3539	peak_11349	YES
chr11	85589222	85589422	85589322	16.1612	peak_11355	YES
chr11	85613399	85613599	85613499	20.0585	peak_11356	NO
chr11	85631905	85632105	85632005	28.4721	peak_11359	NO
chr11	85702255	85702455	85702355	12.1108	peak_11368	YES
chr11	85723717	85723917	85723817	18.1662	peak_11371	YES
chr11	86070983	86071183	86071083	31.4123	peak_11385	YES
chr11	86383702	86383902	86383802	13.8139	peak_11397	YES
chr11	86708770	86708970	86708870	18.7339	peak_11415	YES
chr11	86730248	86730448	86730348	11.2364	peak_11416	NO
chr11	86775595	86775795	86775695	21.7616	peak_11421	YES
chr11	86887560	86887760	86887660	29.7297	peak_11425	YES
chr11	87236337	87236537	87236437	18.9231	peak_11435	YES
chr11	87240178	87240378	87240278	15.8954	peak_11436	YES
chr11	87256873	87257073	87256973	14.5708	peak_11437	NO
chr11	87539801	87540001	87539901	12.8935	peak_11454	YES
chr11	87861081	87861281	87861181	35.0077	peak_11467	YES
chr11	88127174	88127374	88127274	12.8921	peak_11488	NO
chr11	88233263	88233463	88233363	10.9754	peak_11492	NO
chr11	88269089	88269289	88269189	10.0292	peak_11493	YES
chr11	88281498	88281698	88281598	14.9492	peak_11496	YES
chr11	88337509	88337709	88337609	20.0585	peak_11500	YES
chr11	88368738	88368938	88368838	11.5431	peak_11505	YES
chr11	88462180	88462380	88462280	10.7167	peak_11511	NO
chr11	88564660	88564860	88564760	12.1108	peak_11519	NO
chr11	89164787	89164987	89164887	11.5431	peak_11539	NO
chr11	89840288	89840488	89840388	10.4077	peak_11560	YES
chr11	90094029	90094229	90094129	11.7631	peak_11573	NO
chr11	90379159	90379359	90379259	18.3554	peak_11590	NO
chr11	90408573	90408773	90408673	10.4077	peak_11592	NO
chr11	90588758	90588958	90588858	12.1108	peak_11602	NO
chr11	91123349	91123549	91123449	10.5969	peak_11607	NO
chr11	94050998	94051198	94051098	13.6944	peak_11638	YES
chr11	94126968	94127168	94127068	13.061	peak_11642	YES
chr11	94734406	94734606	94734506	12.3	peak_11659	YES
chr11	95245790	95245990	95245890	13.0569	peak_11688	YES
chr11	95411422	95411622	95411522	10.5969	peak_11692	NO
chr11	95696474	95696674	95696574	17.22	peak_11706	NO
chr11	95975513	95975713	95975613	10.3732	peak_11717	NO
chr11	96243547	96243747	96243647	13.6944	peak_11738	NO
chr11	96258222	96258422	96258322	12.8677	peak_11739	YES
chr11	96261259	96261459	96261359	10.3818	peak_11740	YES
chr11	96466169	96466369	96466269	19.0053	peak_11750	YES
chr11	96768252	96768452	96768352	11.5431	peak_11757	NO
chr11	96839254	96839454	96839354	11.1646	peak_11759	YES
chr11	96891013	96891213	96891113	25.1224	peak_11761	YES
chr11	97562125	97562325	97562225	26.1139	peak_11788	YES
chr11	97855952	97856152	97856052	12.6785	peak_11802	NO
chr11	98063771	98063971	98063871	10.5969	peak_11808	YES
chr11	98126416	98126616	98126516	11.5616	peak_11809	NO
chr11	98217201	98217401	98217301	17.7877	peak_11812	NO
chr11	98612842	98613042	98612942	11.9215	peak_11832	YES
chr11	98644503	98644703	98644603	10.4077	peak_11834	YES
chr11	98885436	98885636	98885536	17.7877	peak_11855	YES
chr11	98988244	98988444	98988344	13.5188	peak_11866	YES
chr11	99008603	99008803	99008703	15.9768	peak_11870	YES
chr11	100287307	100287507	100287407	15.1385	peak_11905	NO
chr11	100575030	100575230	100575130	10.0292	peak_11912	YES
chr11	100925136	100925336	100925236	12.096	peak_11928	YES
chr11	101121364	101121564	101121464	10.4077	peak_11943	YES
chr11	101342352	101342552	101342452	20.7719	peak_11958	NO
chr11	101346949	101347149	101347049	15.1385	peak_11960	NO
chr11	101488796	101488996	101488896	10.0292	peak_11965	YES
chr11	101519657	101519857	101519757	10.8865	peak_11967	NO
chr11	101746744	101746944	101746844	19.4099	peak_11984	YES
chr11	102089563	102089763	102089663	16.0846	peak_12015	YES
chr11	102486175	102486375	102486275	24.8444	peak_12038	YES
chr11	102505253	102505453	102505353	15.3277	peak_12040	YES
chr11	102742460	102742660	102742560	29.4956	peak_12053	YES
chr11	103595346	103595546	103595446	10.3818	peak_12088	NO
chr11	104451636	104451836	104451736	21.5723	peak_12113	NO
chr11	105217799	105217999	105217899	11.5871	peak_12131	NO
chr11	105366511	105366711	105366611	14.403	peak_12147	NO
chr11	105386213	105386413	105386313	11.2556	peak_12150	YES
chr11	105610469	105610669	105610569	13.6246	peak_12164	YES
chr11	105996630	105996830	105996730	79.6662	peak_12180	NO
chr11	106347501	106347701	106347601	20.0585	peak_12192	NO
chr11	106362149	106362349	106362249	10.333	peak_12193	YES
chr11	106592213	106592413	106592313	12.2047	peak_12209	YES
chr11	107133802	107134002	107133902	11.1233	peak_12228	NO
chr11	107312430	107312630	107312530	17.5821	peak_12233	NO
chr11	107810722	107810922	107810822	11.0716	peak_12238	NO
chr11	108009917	108010117	108010017	11.7323	peak_12245	YES
chr11	108246307	108246507	108246407	17.9769	peak_12256	NO
chr11	108661048	108661248	108661148	11.8889	peak_12274	NO
chr11	108841834	108842034	108841934	22.5185	peak_12286	NO
chr11	108959291	108959491	108959391	14.2331	peak_12294	NO
chr11	109208892	109209092	109208992	11.3539	peak_12299	YES
chr11	109321988	109322188	109322088	11.3539	peak_12304	NO
chr11	109542390	109542590	109542490	12.1108	peak_12317	NO
chr11	110321882	110322082	110321982	11.7323	peak_12344	NO
chr11	110360313	110360513	110360413	10.7862	peak_12347	NO
chr11	110511043	110511243	110511143	18.5446	peak_12352	NO
chr11	110513500	110513700	110513600	10.0292	peak_12353	YES
chr11	110803997	110804197	110804097	12.7261	peak_12369	YES
chr11	111076296	111076496	111076396	16.4631	peak_12379	NO
chr11	111279427	111279627	111279527	10.9754	peak_12387	NO
chr11	111609319	111609519	111609419	18.3924	peak_12405	YES
chr11	111627856	111628056	111627956	10.5969	peak_12407	NO
chr11	111707106	111707306	111707206	20.4369	peak_12414	NO
chr11	111944381	111944581	111944481	17.9769	peak_12434	YES
chr11	112551464	112551664	112551564	16.8416	peak_12467	NO
chr11	112840330	112840530	112840430	10.2185	peak_12481	YES
chr11	113005567	113005767	113005667	20.666	peak_12492	YES
chr11	113213574	113213774	113213674	12.6785	peak_12501	NO
chr11	113407506	113407706	113407606	17.5985	peak_12505	YES
chr11	113646836	113647036	113646936	10.5969	peak_12518	YES
chr11	114027096	114027296	114027196	14.1923	peak_12536	YES
chr11	114324327	114324527	114324427	15.4501	peak_12549	NO
chr11	114694577	114694777	114694677	18.5352	peak_12558	NO
chr11	115274668	115274868	115274768	19.68	peak_12575	YES
chr11	115425421	115425621	115425521	14.2211	peak_12585	YES
chr11	115511490	115511690	115511590	11.9215	peak_12590	NO
chr11	115640294	115640494	115640394	11.7323	peak_12594	YES
chr11	115694566	115694766	115694666	12.4892	peak_12597	YES
chr11	115703350	115703550	115703450	36.1431	peak_12598	YES
chr11	116155773	116155973	116155873	11.7019	peak_12621	NO
chr11	116415572	116415772	116415672	21.3831	peak_12630	NO
chr11	116508727	116508927	116508827	11.3539	peak_12635	YES
chr11	116816103	116816303	116816203	17.5985	peak_12653	YES
chr11	116921583	116921783	116921683	13.8388	peak_12656	NO
chr11	117110109	117110309	117110209	16.6066	peak_12664	NO
chr11	117130049	117130249	117130149	13.4354	peak_12666	YES
chr11	117269190	117269390	117269290	14.5708	peak_12678	YES
chr11	118109960	118110160	118110060	11.7323	peak_12723	YES
chr11	119076660	119076860	119076760	14.2541	peak_12755	YES
chr11	120030634	120030834	120030734	10.8009	peak_12783	NO
chr11	120078238	120078438	120078338	14.5708	peak_12789	YES
chr11	120092798	120092998	120092898	21.0046	peak_12793	YES
chr11	120177537	120177737	120177637	14.0031	peak_12804	YES
chr11	120812291	120812491	120812391	10.0469	peak_12824	YES
chr11	120971475	120971675	120971575	55.6339	peak_12829	NO
chr12	3426535	3426735	3426635	10.9754	peak_12854	YES
chr12	3888098	3888298	3888198	17.5675	peak_12874	YES
chr12	4107404	4107604	4107504	10.2185	peak_12884	NO
chr12	4234150	4234350	4234250	16.4631	peak_12887	YES
chr12	5273705	5273905	5273805	10.0469	peak_12916	YES
chr12	6181079	6181279	6181179	17.22	peak_12934	NO
chr12	7879852	7880052	7879952	11.7323	peak_12953	NO
chr12	9037369	9037569	9037469	34.0616	peak_12995	YES
chr12	10129051	10129251	10129151	13.2462	peak_13034	NO
chr12	10334632	10334832	10334732	10.0292	peak_13050	NO
chr12	10419264	10419464	10419364	24.2624	peak_13055	NO
chr12	10489160	10489360	10489260	10.8831	peak_13059	NO
chr12	11398536	11398736	11398636	11.7323	peak_13076	YES
chr12	12535065	12535265	12535165	18.5446	peak_13095	NO
chr12	13187927	13188127	13188027	10.5342	peak_13132	YES
chr12	13873258	13873458	13873358	10.2185	peak_13143	NO
chr12	14358450	14358650	14358550	15.7402	peak_13149	NO
chr12	15747654	15747854	15747754	24.1126	peak_13174	NO
chr12	15930994	15931194	15931094	13.4698	peak_13184	NO
chr12	16192342	16192542	16192442	27.6277	peak_13196	NO
chr12	16398672	16398872	16398772	10.0292	peak_13203	NO
chr12	16847917	16848117	16848017	25.5492	peak_13215	NO
chr12	21141852	21142052	21141952	12.1108	peak_13245	YES
chr12	21322915	21323115	21323015	11.3539	peak_13252	NO
chr12	25496193	25496393	25496293	14.7614	peak_13270	NO
chr12	25784818	25785018	25784918	11.5431	peak_13281	YES
chr12	25918055	25918255	25918155	10.9754	peak_13291	NO
chr12	25979452	25979652	25979552	11.8091	peak_13296	YES
chr12	26418775	26418975	26418875	14.5708	peak_13309	NO
chr12	27494718	27494918	27494818	15.8954	peak_13333	NO
chr12	27745943	27746143	27746043	10.0292	peak_13342	NO
chr12	27812021	27812221	27812121	11.7323	peak_13344	NO
chr12	28027578	28027778	28027678	18.9231	peak_13356	YES
chr12	28180353	28180553	28180453	12.6419	peak_13359	NO
chr12	28508306	28508506	28508406	10.5969	peak_13371	NO
chr12	29077151	29077351	29077251	12.6785	peak_13382	NO
chr12	29306957	29307157	29307057	27.9155	peak_13389	YES
chr12	29821940	29822140	29822040	12.6785	peak_13407	NO
chr12	29943485	29943685	29943585	10.4077	peak_13411	YES
chr12	30215410	30215610	30215510	52.2277	peak_13415	NO
chr12	30474291	30474491	30474391	11.1646	peak_13421	NO
chr12	30754314	30754514	30754414	11.9645	peak_13431	NO
chr12	30889365	30889565	30889465	10.2185	peak_13436	NO
chr12	30993427	30993627	30993527	12.1108	peak_13439	NO
chr12	31956200	31956400	31956300	22.824	peak_13465	YES
chr12	32789390	32789590	32789490	11.2556	peak_13498	NO
chr12	33905664	33905864	33905764	12.6459	peak_13526	YES
chr12	34031110	34031310	34031210	14.1923	peak_13542	YES
chr12	34114209	34114409	34114309	10.2185	peak_13544	NO
chr12	34182391	34182591	34182491	11.0516	peak_13545	NO
chr12	34335843	34336043	34335943	10.7862	peak_13558	NO
chr12	34478075	34478275	34478175	11.1646	peak_13566	NO
chr12	34990198	34990398	34990298	20.6262	peak_13595	NO
chr12	35072077	35072277	35072177	12.1108	peak_13597	NO
chr12	36364788	36364988	36364888	10.8805	peak_13632	NO
chr12	36720243	36720443	36720343	15.7062	peak_13641	NO
chr12	36733763	36733963	36733863	18.5446	peak_13643	NO
chr12	36769067	36769267	36769167	11.3539	peak_13644	YES
chr12	37964738	37964938	37964838	12.9921	peak_13667	NO
chr12	40321420	40321620	40321520	11.1646	peak_13709	NO
chr12	40387086	40387286	40387186	13.4354	peak_13712	NO
chr12	41520677	41520877	41520777	33.1154	peak_13754	NO
chr12	41523844	41524044	41523944	11.4768	peak_13755	YES
chr12	42213685	42213885	42213785	21.5723	peak_13767	NO
chr12	45291498	45291698	45291598	10.0292	peak_13794	NO
chr12	45298950	45299150	45299050	15.7062	peak_13795	NO
chr12	46587271	46587471	46587371	10.4077	peak_13827	NO
chr12	51715440	51715640	51715540	15.1385	peak_13883	NO
chr12	53222322	53222522	53222422	11.9215	peak_13921	NO
chr12	53326722	53326922	53326822	13.4354	peak_13926	NO
chr12	53580442	53580642	53580542	12.1108	peak_13938	NO
chr12	53594222	53594422	53594322	24.0323	peak_13939	NO
chr12	53605755	53605955	53605855	12.8677	peak_13941	YES
chr12	53705424	53705624	53705524	12.4892	peak_13949	YES
chr12	53739459	53739659	53739559	10.5969	peak_13953	NO
chr12	53936530	53936730	53936630	24.7893	peak_13967	YES
chr12	55263817	55264017	55263917	10.2185	peak_14021	YES
chr12	55506717	55506917	55506817	10.2185	peak_14034	NO
chr12	55797736	55797936	55797836	14.5708	peak_14045	YES
chr12	56936908	56937108	56937008	15.8954	peak_14066	YES
chr12	58298172	58298372	58298272	10.0292	peak_14101	YES
chr12	58724368	58724568	58724468	10.5969	peak_14107	NO
chr12	59572069	59572269	59572169	10.1485	peak_14119	NO
chr12	59639200	59639400	59639300	10.0292	peak_14121	NO
chr12	69685969	69686169	69686069	19.9264	peak_14201	NO
chr12	70535273	70535473	70535373	10.4077	peak_14225	NO
chr12	70860012	70860212	70860112	16.6066	peak_14243	YES
chr12	71658012	71658212	71658112	15.5169	peak_14278	NO
chr12	71750774	71750974	71750874	17.7325	peak_14281	NO
chr12	71913258	71913458	71913358	18.9231	peak_14295	NO
chr12	72302841	72303041	72302941	11.7323	peak_14310	YES
chr12	72330292	72330492	72330392	19.5915	peak_14313	YES
chr12	72345804	72346004	72345904	12.3235	peak_14315	YES
chr12	72527460	72527660	72527560	10.5969	peak_14333	YES
chr12	72558987	72559187	72559087	12.3	peak_14342	NO
chr12	72572286	72572486	72572386	32.3585	peak_14343	YES
chr12	72747042	72747242	72747142	22.5185	peak_14366	NO
chr12	73340518	73340718	73340618	10.5175	peak_14401	NO
chr12	73766131	73766331	73766231	22.5185	peak_14418	YES
chr12	74077735	74077935	74077835	16.4631	peak_14428	NO
chr12	74514385	74514585	74514485	10.5969	peak_14456	NO
chr12	74640259	74640459	74640359	11.6246	peak_14462	NO
chr12	74983771	74983971	74983871	15.6257	peak_14484	NO
chr12	75114764	75114964	75114864	42.1366	peak_14489	NO
chr12	76846798	76846998	76846898	12.4892	peak_14519	NO
chr12	76954891	76955091	76954991	14.2331	peak_14531	YES
chr12	76956097	76956297	76956197	12.4892	peak_14532	NO
chr12	77182507	77182707	77182607	13.0569	peak_14545	YES
chr12	77383284	77383484	77383384	10.8853	peak_14554	NO
chr12	77419802	77420002	77419902	33.4939	peak_14557	YES
chr12	77601923	77602123	77602023	10.9754	peak_14574	NO
chr12	77653305	77653505	77653405	14.9492	peak_14580	NO
chr12	77891770	77891970	77891870	26.8701	peak_14589	NO
chr12	78829178	78829378	78829278	10.7933	peak_14614	NO
chr12	78847716	78847916	78847816	13.3433	peak_14615	NO
chr12	78857138	78857338	78857238	12.8677	peak_14616	NO
chr12	80397246	80397446	80397346	11.7323	peak_14658	YES
chr12	80459958	80460158	80460058	17.9769	peak_14663	YES
chr12	80636673	80636873	80636773	10.0292	peak_14681	YES
chr12	80713836	80714036	80713936	17.4093	peak_14687	YES
chr12	80781720	80781920	80781820	12.1108	peak_14699	YES
chr12	80851403	80851603	80851503	11.5431	peak_14707	YES
chr12	80957666	80957866	80957766	14.76	peak_14722	YES
chr12	80960784	80960984	80960884	49.2	peak_14723	YES
chr12	81072668	81072868	81072768	17.4093	peak_14734	NO
chr12	81075615	81075815	81075715	12.8677	peak_14735	YES
chr12	81162906	81163106	81163006	10.0292	peak_14745	YES
chr12	81184960	81185160	81185060	14.0031	peak_14746	YES
chr12	82585968	82586168	82586068	20.0585	peak_14806	YES
chr12	82907883	82908083	82907983	17.7877	peak_14811	NO
chr12	84173941	84174141	84174041	17.7137	peak_14865	YES
chr12	84765787	84765987	84765887	14.4809	peak_14872	YES
chr12	85341567	85341767	85341667	11.3539	peak_14902	NO
chr12	85492039	85492239	85492139	14.0031	peak_14910	NO
chr12	85961603	85961803	85961703	11.4531	peak_14923	NO
chr12	86114026	86114226	86114126	36.7108	peak_14926	YES
chr12	87150787	87150987	87150887	15.3277	peak_14974	NO
chr12	87364028	87364228	87364128	11.3539	peak_14988	YES
chr12	87492978	87493178	87493078	13.0569	peak_14995	NO
chr12	87507271	87507471	87507371	11.6485	peak_14997	NO
chr12	87561775	87561975	87561875	15.3277	peak_15001	YES
chr12	88157183	88157383	88157283	35.2894	peak_15022	YES
chr12	88286140	88286340	88286240	38.5555	peak_15034	NO
chr12	89693146	89693346	89693246	12.8677	peak_15054	NO
chr12	91453367	91453567	91453467	31.98	peak_15093	NO
chr12	91548745	91548945	91548845	20.0585	peak_15099	NO
chr12	91647168	91647368	91647268	14.1923	peak_15102	NO
chr12	91977350	91977550	91977450	11.3865	peak_15110	YES
chr12	92302999	92303199	92303099	14.7013	peak_15113	NO
chr12	93201709	93201909	93201809	14.1923	peak_15146	NO
chr12	94057220	94057420	94057320	14.3816	peak_15154	NO
chr12	95393300	95393500	95393400	14.0233	peak_15173	NO
chr12	95910453	95910653	95910553	10.2185	peak_15205	NO
chr12	96930442	96930642	96930542	20.0585	peak_15241	YES
chr12	97987505	97987705	97987605	23.0862	peak_15262	NO
chr12	98001677	98001877	98001777	22.14	peak_15263	NO
chr12	99126734	99126934	99126834	12.1108	peak_15282	YES
chr12	99185771	99185971	99185871	10.9754	peak_15284	NO
chr12	99191573	99191773	99191673	11.2364	peak_15285	NO
chr12	99840379	99840579	99840479	13.6246	peak_15302	NO
chr12	99906739	99906939	99906839	11.1646	peak_15303	NO
chr12	99912901	99913101	99913001	11.8889	peak_15304	YES
chr12	99921893	99922093	99921993	12.6785	peak_15305	NO
chr12	100300697	100300897	100300797	29.1416	peak_15311	NO
chr12	100495914	100496114	100496014	14.9784	peak_15321	NO
chr12	100840739	100840939	100840839	10.2185	peak_15346	NO
chr12	101033700	101033900	101033800	11.2032	peak_15352	NO
chr12	101816609	101816809	101816709	13.5188	peak_15379	NO
chr12	102134854	102135054	102134954	10.5969	peak_15390	NO
chr12	103016115	103016315	103016215	10.7862	peak_15399	NO
chr12	103300072	103300272	103300172	11.0516	peak_15412	NO
chr12	104836732	104836932	104836832	15.1385	peak_15455	NO
chr12	105240850	105241050	105240950	17.0308	peak_15456	NO
chr12	105307915	105308115	105308015	16.4631	peak_15460	NO
chr12	105730503	105730703	105730603	10.0829	peak_15466	NO
chr12	105844401	105844601	105844501	26.4923	peak_15473	YES
chr12	107836059	107836259	107836159	18.2284	peak_15532	NO
chr12	108990918	108991118	108991018	14.9492	peak_15563	YES
chr12	109514268	109514468	109514368	19.68	peak_15586	YES
chr12	109785137	109785337	109785237	12.8677	peak_15598	YES
chr12	110676163	110676363	110676263	15.3277	peak_15619	YES
chr12	110681664	110681864	110681764	11.3539	peak_15620	YES
chr12	110837342	110837542	110837442	13.6543	peak_15627	NO
chr12	111121990	111122190	111122090	13.3848	peak_15635	NO
chr12	111703246	111703446	111703346	11.4288	peak_15648	NO
chr12	112667259	112667459	112667359	21.4334	peak_15677	YES
chr12	112673342	112673542	112673442	16.8416	peak_15679	NO
chr12	113135309	113135509	113135409	17.9769	peak_15695	YES
chr12	113402248	113402448	113402348	24.7893	peak_15704	YES
chr12	113498106	113498306	113498206	12.6785	peak_15709	NO
chr12	113756321	113756521	113756421	14.3967	peak_15724	YES
chr12	113826610	113826810	113826710	10.7097	peak_15726	YES
chr12	113837434	113837634	113837534	12.1108	peak_15728	NO
chr12	114113878	114114078	114113978	28.2535	peak_15743	NO
chr12	114188482	114188682	114188582	12.6785	peak_15744	YES
chr12	118623902	118624102	118624002	13.0569	peak_15774	NO
chr12	118881029	118881229	118881129	17.22	peak_15791	NO
chr12	118972313	118972513	118972413	10.2596	peak_15800	NO
chr12	118975684	118975884	118975784	11.9215	peak_15801	NO
chr12	119003283	119003483	119003383	13.8139	peak_15808	NO
chr12	120258381	120258581	120258481	14.1923	peak_15845	NO
chr12	120290658	120290858	120290758	14.76	peak_15846	NO
chr12	120293241	120293441	120293341	12.8677	peak_15847	NO
chr12	120557321	120557521	120557421	24.9785	peak_15863	NO
chr13	4186320	4186520	4186420	10.5969	peak_15897	NO
chr13	5591869	5592069	5591969	19.8693	peak_15927	NO
chr13	5603653	5603853	5603753	12.9162	peak_15929	YES
chr13	5627459	5627659	5627559	11.5431	peak_15931	NO
chr13	5862912	5863112	5863012	10.5969	peak_15946	YES
chr13	5863965	5864165	5864065	20.2477	peak_15947	NO
chr13	6547139	6547339	6547239	10.2185	peak_15972	YES
chr13	6634938	6635138	6635038	15.205	peak_15973	NO
chr13	8108091	8108291	8108191	10.9754	peak_15987	NO
chr13	8206750	8206950	8206850	10.2185	peak_15989	NO
chr13	8415829	8416029	8415929	10.7097	peak_15995	NO
chr13	9612167	9612367	9612267	12.6785	peak_16023	NO
chr13	10558713	10558913	10558813	12.1108	peak_16041	NO
chr13	12129106	12129306	12129206	10.2185	peak_16074	NO
chr13	12225761	12225961	12225861	13.0569	peak_16079	NO
chr13	12612631	12612831	12612731	15.3277	peak_16090	YES
chr13	12708854	12709054	12708954	10.9754	peak_16092	NO
chr13	13452477	13452677	13452577	16.4631	peak_16099	NO
chr13	13627985	13628185	13628085	11.1646	peak_16107	NO
chr13	13631019	13631219	13631119	16.6523	peak_16109	NO
chr13	15104156	15104356	15104256	10.2769	peak_16126	NO
chr13	15559290	15559490	15559390	19.68	peak_16145	NO
chr13	16374569	16374769	16374669	11.9215	peak_16194	YES
chr13	16540340	16540540	16540440	12.8404	peak_16199	NO
chr13	16921383	16921583	16921483	12.3	peak_16213	NO
chr13	17091860	17092060	17091960	11.2556	peak_16217	NO
chr13	17947430	17947630	17947530	10.0292	peak_16236	NO
chr13	18036454	18036654	18036554	18.5446	peak_16238	YES
chr13	20586270	20586470	20586370	10.5969	peak_16281	NO
chr13	20992245	20992445	20992345	16.6523	peak_16293	NO
chr13	21307356	21307556	21307456	14.3816	peak_16307	YES
chr13	21371064	21371264	21371164	10.5969	peak_16317	YES
chr13	21548241	21548441	21548341	11.7323	peak_16328	NO
chr13	21808182	21808382	21808282	10.0292	peak_16333	YES
chr13	21846677	21846877	21846777	32.5477	peak_16339	YES
chr13	23663142	23663342	23663242	12.4892	peak_16400	YES
chr13	23667569	23667769	23667669	10.7862	peak_16401	YES
chr13	23837514	23837714	23837614	10.5969	peak_16415	YES
chr13	23884451	23884651	23884551	11.9215	peak_16420	NO
chr13	24005902	24006102	24006002	10.243	peak_16423	YES
chr13	24198045	24198245	24198145	10.0829	peak_16430	NO
chr13	24484999	24485199	24485099	20.6262	peak_16443	NO
chr13	24657772	24657972	24657872	17.917	peak_16450	YES
chr13	25030642	25030842	25030742	10.6073	peak_16467	NO
chr13	25683191	25683391	25683291	13.6246	peak_16484	NO
chr13	26014486	26014686	26014586	14.2331	peak_16498	NO
chr13	28509980	28510180	28510080	12.8344	peak_16577	YES
chr13	28574920	28575120	28575020	11.3539	peak_16581	NO
chr13	28625088	28625288	28625188	10.5969	peak_16589	NO
chr13	28721684	28721884	28721784	13.0569	peak_16598	YES
chr13	28810235	28810435	28810335	10.9754	peak_16607	YES
chr13	28965796	28965996	28965896	17.0308	peak_16623	NO
chr13	29373463	29373663	29373563	15.6193	peak_16655	NO
chr13	29594807	29595007	29594907	10.0292	peak_16675	YES
chr13	29719560	29719760	29719660	10.8822	peak_16687	YES
chr13	29826494	29826694	29826594	11.7323	peak_16694	NO
chr13	29865640	29865840	29865740	12.6785	peak_16701	YES
chr13	29918464	29918664	29918564	10.4077	peak_16706	NO
chr13	30175960	30176160	30176060	17.4093	peak_16717	YES
chr13	30347893	30348093	30347993	13.2462	peak_16724	NO
chr13	31174463	31174663	31174563	18.9231	peak_16750	NO
chr13	31657903	31658103	31658003	12.3627	peak_16762	NO
chr13	32050235	32050435	32050335	17.0308	peak_16791	YES
chr13	32084605	32084805	32084705	26.3031	peak_16793	YES
chr13	32099963	32100163	32100063	10.2185	peak_16796	YES
chr13	32115787	32115987	32115887	11.9215	peak_16797	NO
chr13	32237831	32238031	32237931	10.7862	peak_16808	NO
chr13	32271920	32272120	32272020	32.1693	peak_16815	YES
chr13	32328341	32328541	32328441	10.4077	peak_16819	NO
chr13	32350117	32350317	32350217	14.7242	peak_16822	NO
chr13	32703840	32704040	32703940	13.4354	peak_16834	YES
chr13	32762806	32763006	32762906	13.0569	peak_16837	NO
chr13	33016822	33017022	33016922	11.7214	peak_16847	YES
chr13	34242173	34242373	34242273	10.5969	peak_16867	YES
chr13	34906112	34906312	34906212	15.1385	peak_16905	YES
chr13	35857782	35857982	35857882	15.4501	peak_16922	YES
chr13	35927564	35927764	35927664	11.9215	peak_16926	NO
chr13	36616819	36617019	36616919	10.5969	peak_16953	NO
chr13	37320838	37321038	37320938	12.3	peak_16969	NO
chr13	37559812	37560012	37559912	10.0292	peak_16978	YES
chr13	37694282	37694482	37694382	12.3	peak_16986	NO
chr13	38240280	38240480	38240380	10.4077	peak_17016	NO
chr13	38262541	38262741	38262641	24.7503	peak_17017	NO
chr13	38294231	38294431	38294331	10.4077	peak_17018	NO
chr13	38347571	38347771	38347671	10.5969	peak_17021	NO
chr13	38671927	38672127	38672027	11.3539	peak_17030	NO
chr13	40800639	40800839	40800739	14.3816	peak_17072	NO
chr13	41346161	41346361	41346261	10.7862	peak_17096	YES
chr13	41393872	41394072	41393972	13.6246	peak_17099	NO
chr13	41401172	41401372	41401272	10.7862	peak_17100	NO
chr13	41454445	41454645	41454545	13.2462	peak_17107	YES
chr13	41514006	41514206	41514106	14.5708	peak_17113	NO
chr13	41804952	41805152	41805052	13.0569	peak_17137	NO
chr13	42396673	42396873	42396773	13.8139	peak_17166	YES
chr13	42621635	42621835	42621735	15.9768	peak_17175	YES
chr13	42729467	42729667	42729567	10.7862	peak_17182	NO
chr13	42930964	42931164	42931064	14.76	peak_17191	NO
chr13	43227296	43227496	43227396	10.4077	peak_17204	YES
chr13	43229896	43230096	43229996	22.7077	peak_17206	NO
chr13	43287225	43287425	43287325	14.9492	peak_17212	YES
chr13	43288616	43288816	43288716	20.8448	peak_17213	NO
chr13	43291581	43291781	43291681	25.1677	peak_17214	YES
chr13	43336443	43336643	43336543	10.333	peak_17224	NO
chr13	43360648	43360848	43360748	11.8091	peak_17228	NO
chr13	43800147	43800347	43800247	11.1646	peak_17244	NO
chr13	44133708	44133908	44133808	10.8842	peak_17259	YES
chr13	44416776	44416976	44416876	16.0846	peak_17272	NO
chr13	44876010	44876210	44876110	11.3539	peak_17309	NO
chr13	45096528	45096728	45096628	13.0569	peak_17324	YES
chr13	45184391	45184591	45184491	10.2185	peak_17330	YES
chr13	45722819	45723019	45722919	10.2185	peak_17357	NO
chr13	46131218	46131418	46131318	10.2185	peak_17377	NO
chr13	46666525	46666725	46666625	33.8723	peak_17399	YES
chr13	47013923	47014123	47014023	26.4923	peak_17410	YES
chr13	47396495	47396695	47396595	12.4892	peak_17433	NO
chr13	47740515	47740715	47740615	12.4892	peak_17440	NO
chr13	48332855	48333055	48332955	10.9754	peak_17461	NO
chr13	48412157	48412357	48412257	17.7877	peak_17467	NO
chr13	48497774	48497974	48497874	15.3277	peak_17468	NO
chr13	48870041	48870241	48870141	11.5431	peak_17487	NO
chr13	49283392	49283592	49283492	10.5969	peak_17500	YES
chr13	49301164	49301364	49301264	12.1782	peak_17501	NO
chr13	51209949	51210149	51210049	10.9754	peak_17542	NO
chr13	51354297	51354497	51354397	15.5892	peak_17547	YES
chr13	51375505	51375705	51375605	10.7862	peak_17549	YES
chr13	51407313	51407513	51407413	12.7261	peak_17550	YES
chr13	51409969	51410169	51410069	17.4093	peak_17551	YES
chr13	51423755	51423955	51423855	19.1123	peak_17552	YES
chr13	52141484	52141684	52141584	16.8416	peak_17590	YES
chr13	52162441	52162641	52162541	19.2757	peak_17591	YES
chr13	52201646	52201846	52201746	12.3	peak_17595	NO
chr13	52378980	52379180	52379080	29.8985	peak_17604	NO
chr13	52565834	52566034	52565934	11.1646	peak_17616	NO
chr13	52579608	52579808	52579708	10.752	peak_17618	NO
chr13	52672979	52673179	52673079	11.9215	peak_17623	YES
chr13	52818217	52818417	52818317	10.5969	peak_17627	NO
chr13	52961711	52961911	52961811	10.9754	peak_17633	YES
chr13	53074698	53074898	53074798	11.3539	peak_17642	YES
chr13	53128999	53129199	53129099	11.3539	peak_17648	NO
chr13	53247404	53247604	53247504	13.8139	peak_17654	NO
chr13	53557262	53557462	53557362	10.2185	peak_17681	YES
chr13	53850946	53851146	53851046	11.0355	peak_17696	YES
chr13	54017175	54017375	54017275	20.4369	peak_17704	NO
chr13	54196537	54196737	54196637	10.2185	peak_17708	NO
chr13	55291230	55291430	55291330	12.1108	peak_17733	YES
chr13	55596728	55596928	55596828	18.5446	peak_17741	NO
chr13	55637861	55638061	55637961	11.7323	peak_17743	YES
chr13	55862255	55862455	55862355	12.8677	peak_17752	YES
chr13	56067468	56067668	56067568	12.641	peak_17759	NO
chr13	56256438	56256638	56256538	10.2691	peak_17773	YES
chr13	56657471	56657671	56657571	10.4077	peak_17786	NO
chr13	56695603	56695803	56695703	12.7229	peak_17789	YES
chr13	56736401	56736601	56736501	12.3	peak_17795	YES
chr13	56749444	56749644	56749544	15.8954	peak_17798	YES
chr13	57433357	57433557	57433457	13.5521	peak_17820	NO
chr13	57803359	57803559	57803459	15.8012	peak_17826	NO
chr13	58044892	58045092	58044992	10.8275	peak_17833	NO
chr13	58617816	58618016	58617916	12.4892	peak_17855	NO
chr13	58877715	58877915	58877815	23.6539	peak_17864	NO
chr13	59014487	59014687	59014587	10.8865	peak_17865	NO
chr13	59015808	59016008	59015908	13.2462	peak_17866	NO
chr13	59380455	59380655	59380555	11.9215	peak_17889	NO
chr13	59394295	59394495	59394395	33.1548	peak_17890	NO
chr13	59650686	59650886	59650786	12.641	peak_17899	NO
chr13	59871631	59871831	59871731	23.8431	peak_17912	YES
chr13	59993239	59993439	59993339	13.0569	peak_17919	NO
chr13	60387954	60388154	60388054	14.76	peak_17944	NO
chr13	63276046	63276246	63276146	11.2364	peak_18015	NO
chr13	63659891	63660091	63659991	10.6073	peak_18047	YES
chr13	63664636	63664836	63664736	10.9754	peak_18049	YES
chr13	63710756	63710956	63710856	13.2462	peak_18056	YES
chr13	64031381	64031581	64031481	10.702	peak_18081	YES
chr13	64533599	64533799	64533699	15.7062	peak_18103	YES
chr13	65379960	65380160	65380060	10.4077	peak_18107	YES
chr13	67433389	67433589	67433489	10.9754	peak_18111	YES
chr13	67461439	67461639	67461539	11.1646	peak_18112	YES
chr13	69727112	69727312	69727212	11.3539	peak_18129	NO
chr13	71615282	71615482	71615382	10.0292	peak_18175	NO
chr13	71922269	71922469	71922369	12.6785	peak_18188	NO
chr13	72461803	72462003	72461903	13.6246	peak_18205	NO
chr13	73436327	73436527	73436427	10.183	peak_18225	NO
chr13	78349361	78349561	78349461	12.8677	peak_18318	YES
chr13	78923190	78923390	78923290	10.4077	peak_18329	NO
chr13	79010651	79010851	79010751	13.8139	peak_18338	NO
chr13	79482984	79483184	79483084	13.2462	peak_18348	NO
chr13	79690065	79690265	79690165	15.0443	peak_18351	NO
chr13	81026316	81026516	81026416	17.0308	peak_18363	YES
chr13	81829594	81829794	81829694	11.1646	peak_18380	NO
chr13	83195034	83195234	83195134	13.6543	peak_18411	NO
chr13	83521769	83521969	83521869	13.0569	peak_18424	NO
chr13	83620319	83620519	83620419	10.2185	peak_18427	NO
chr13	83662208	83662408	83662308	12.1108	peak_18431	YES
chr13	83702474	83702674	83702574	11.1646	peak_18433	NO
chr13	84752025	84752225	84752125	10.2185	peak_18453	NO
chr13	88968251	88968451	88968351	10.4077	peak_18485	YES
chr13	89540972	89541172	89541072	13.5006	peak_18502	NO
chr13	89632861	89633061	89632961	24.7893	peak_18505	NO
chr13	89900149	89900349	89900249	14.1923	peak_18519	NO
chr13	90151898	90152098	90151998	28.7571	peak_18532	NO
chr13	90247454	90247654	90247554	19.5256	peak_18535	NO
chr13	90249367	90249567	90249467	20.6262	peak_18536	NO
chr13	90630622	90630822	90630722	16.4631	peak_18553	NO
chr13	90938770	90938970	90938870	24.7893	peak_18575	YES
chr13	90967522	90967722	90967622	10.7167	peak_18579	NO
chr13	90980594	90980794	90980694	25.9246	peak_18581	YES
chr13	91001791	91001991	91001891	13.6246	peak_18582	NO
chr13	91025734	91025934	91025834	15.4763	peak_18584	YES
chr13	92121658	92121858	92121758	11.5431	peak_18629	NO
chr13	93914734	93914934	93914834	10.702	peak_18668	YES
chr13	93981737	93981937	93981837	15.1385	peak_18672	NO
chr13	94108418	94108618	94108518	17.4093	peak_18680	NO
chr13	94597387	94597587	94597487	10.0292	peak_18695	NO
chr13	94609271	94609471	94609371	14.3816	peak_18697	YES
chr13	94622355	94622555	94622455	12.6785	peak_18699	YES
chr13	94665506	94665706	94665606	12.3	peak_18703	NO
chr13	94721707	94721907	94721807	19.8693	peak_18708	NO
chr13	94807951	94808151	94808051	12.873	peak_18711	YES
chr13	94958641	94958841	94958741	10.2185	peak_18730	NO
chr13	95283983	95284183	95284083	14.5708	peak_18743	NO
chr13	95538833	95539033	95538933	18.3554	peak_18754	NO
chr13	96258933	96259133	96259033	11.1646	peak_18768	NO
chr13	96294694	96294894	96294794	10.0292	peak_18772	NO
chr13	96386652	96386852	96386752	11.3539	peak_18779	YES
chr13	96427223	96427423	96427323	13.0569	peak_18786	YES
chr13	96441480	96441680	96441580	11.1646	peak_18787	NO
chr13	97157938	97158138	97158038	15.3277	peak_18806	YES
chr13	97567569	97567769	97567669	10.2185	peak_18812	NO
chr13	97741845	97742045	97741945	10.0292	peak_18819	NO
chr13	97755583	97755783	97755683	10.4077	peak_18820	NO
chr13	97804052	97804252	97804152	14.9492	peak_18823	NO
chr13	98205331	98205531	98205431	23.6539	peak_18851	YES
chr13	98232127	98232327	98232227	12.6785	peak_18856	NO
chr13	98274707	98274907	98274807	12.3627	peak_18857	NO
chr13	98303883	98304083	98303983	10.9754	peak_18862	NO
chr13	98392735	98392935	98392835	10.0292	peak_18875	NO
chr13	98894532	98894732	98894632	15.3277	peak_18910	YES
chr13	98919015	98919215	98919115	16.0846	peak_18913	NO
chr13	99270951	99271151	99271051	10.2185	peak_18928	NO
chr13	99304175	99304375	99304275	18.5446	peak_18931	YES
chr13	99469360	99469560	99469460	13.0569	peak_18941	YES
chr13	100182514	100182714	100182614	10.9754	peak_18973	YES
chr13	100449535	100449735	100449635	17.1205	peak_18990	NO
chr13	100531535	100531735	100531635	14.5708	peak_18996	YES
chr13	101720291	101720491	101720391	10.1485	peak_19029	NO
chr13	102075752	102075952	102075852	12.4898	peak_19040	NO
chr13	102323036	102323236	102323136	10.5969	peak_19048	NO
chr13	102684872	102685072	102684972	11.0516	peak_19067	NO
chr13	103359769	103359969	103359869	18.3554	peak_19088	YES
chr13	103696194	103696394	103696294	17.4093	peak_19115	YES
chr13	103817505	103817705	103817605	11.9215	peak_19122	NO
chr13	103886459	103886659	103886559	10.2144	peak_19128	YES
chr13	103928471	103928671	103928571	13.8139	peak_19133	NO
chr13	104283852	104284052	104283952	17.0308	peak_19149	NO
chr13	105284687	105284887	105284787	15.8954	peak_19186	NO
chr13	107635069	107635269	107635169	21.1939	peak_19224	NO
chr13	108651578	108651778	108651678	10.2185	peak_19269	NO
chr13	109105971	109106171	109106071	10.2185	peak_19297	YES
chr13	109243638	109243838	109243738	10.4077	peak_19303	NO
chr13	109704816	109705016	109704916	11.1646	peak_19320	NO
chr13	110348546	110348746	110348646	20.2477	peak_19341	NO
chr13	110612695	110612895	110612795	16.2739	peak_19359	YES
chr13	110947167	110947367	110947267	12.6785	peak_19373	NO
chr13	111027862	111028062	111027962	18.1662	peak_19376	NO
chr13	111202933	111203133	111203033	12.1108	peak_19385	NO
chr13	111212718	111212918	111212818	11.9215	peak_19386	NO
chr13	111233676	111233876	111233776	11.1646	peak_19387	NO
chr13	111482156	111482356	111482256	11.4401	peak_19405	NO
chr13	111502692	111502892	111502792	11.1646	peak_19408	NO
chr13	111825668	111825868	111825768	16.0846	peak_19423	NO
chr13	111834637	111834837	111834737	13.4354	peak_19424	NO
chr13	112028349	112028549	112028449	21.0046	peak_19434	YES
chr13	112086389	112086589	112086489	20.2969	peak_19440	YES
chr13	112136384	112136584	112136484	12.7317	peak_19443	NO
chr13	112597397	112597597	112597497	10.2185	peak_19459	YES
chr13	112792992	112793192	112793092	21.3831	peak_19476	NO
chr13	112878850	112879050	112878950	16.5636	peak_19482	YES
chr13	112978580	112978780	112978680	10.5969	peak_19492	YES
chr13	113099015	113099215	113099115	13.8139	peak_19502	NO
chr13	113370911	113371111	113371011	11.5431	peak_19521	NO
chr13	113476558	113476758	113476658	19.1898	peak_19523	NO
chr13	113560936	113561136	113561036	13.4354	peak_19531	YES
chr13	114146898	114147098	114146998	11.0711	peak_19543	NO
chr13	114230483	114230683	114230583	12.1143	peak_19550	NO
chr13	115724079	115724279	115724179	19.8693	peak_19622	NO
chr13	115811729	115811929	115811829	14.0031	peak_19626	NO
chr13	115949671	115949871	115949771	15.8954	peak_19634	NO
chr13	115956589	115956789	115956689	15.7062	peak_19636	NO
chr13	116992042	116992242	116992142	10.5969	peak_19662	YES
chr13	117084157	117084357	117084257	39.5493	peak_19666	YES
chr13	117091965	117092165	117092065	10.5969	peak_19671	NO
chr13	117097701	117097901	117097801	12.4892	peak_19673	YES
chr13	117099797	117099997	117099897	19.3016	peak_19674	YES
chr13	117481975	117482175	117482075	15.1385	peak_19683	NO
chr13	118455599	118455799	118455699	10.7862	peak_19699	NO
chr14	8657531	8657731	8657631	26.5705	peak_19738	YES
chr14	8785445	8785645	8785545	10.9621	peak_19748	YES
chr14	9005687	9005887	9005787	10.5175	peak_19755	YES
chr14	9785465	9785665	9785565	10.7862	peak_19775	NO
chr14	12704427	12704627	12704527	10.0292	peak_19847	YES
chr14	12802430	12802630	12802530	10.5342	peak_19854	YES
chr14	12816652	12816852	12816752	10.9754	peak_19855	NO
chr14	12984603	12984803	12984703	12.6543	peak_19866	NO
chr14	15441813	15442013	15441913	10.5969	peak_19897	NO
chr14	16729760	16729960	16729860	10.5969	peak_19919	NO
chr14	17075523	17075723	17075623	12.3	peak_19926	YES
chr14	17267024	17267224	17267124	17.1205	peak_19935	NO
chr14	17387092	17387292	17387192	18.1431	peak_19940	YES
chr14	17405447	17405647	17405547	14.5708	peak_19942	YES
chr14	18044113	18044313	18044213	37.657	peak_19974	NO
chr14	18241471	18241671	18241571	11.1646	peak_19977	NO
chr14	18821559	18821759	18821659	22.3292	peak_19987	NO
chr14	19490410	19490610	19490510	10.4077	peak_20000	NO
chr14	20579009	20579209	20579109	11.3539	peak_20009	NO
chr14	20761633	20761833	20761733	27.4385	peak_20016	NO
chr14	21113691	21113891	21113791	13.0569	peak_20041	YES
chr14	21704442	21704642	21704542	10.3818	peak_20064	YES
chr14	21872197	21872397	21872297	10.4077	peak_20076	YES
chr14	22368636	22368836	22368736	10.3818	peak_20122	NO
chr14	22418864	22419064	22418964	10.2185	peak_20130	NO
chr14	22522576	22522776	22522676	13.87	peak_20140	NO
chr14	22643246	22643446	22643346	11.377	peak_20148	NO
chr14	22723716	22723916	22723816	13.8139	peak_20156	YES
chr14	22810515	22810715	22810615	13.0569	peak_20162	YES
chr14	22865529	22865729	22865629	13.0569	peak_20166	NO
chr14	22868268	22868468	22868368	17.5985	peak_20167	NO
chr14	22888419	22888619	22888519	10.4224	peak_20169	YES
chr14	22910558	22910758	22910658	28.0062	peak_20170	YES
chr14	22987505	22987705	22987605	19.7434	peak_20176	YES
chr14	23025300	23025500	23025400	10.7231	peak_20179	NO
chr14	23259832	23260032	23259932	13.4354	peak_20188	NO
chr14	23467016	23467216	23467116	18.6103	peak_20202	YES
chr14	23514822	23515022	23514922	11.3539	peak_20207	NO
chr14	23531656	23531856	23531756	10.5969	peak_20210	NO
chr14	23557926	23558126	23558026	17.1249	peak_20212	NO
chr14	23602571	23602771	23602671	17.7877	peak_20219	YES
chr14	23627526	23627726	23627626	12.9921	peak_20222	YES
chr14	23633602	23633802	23633702	21.595	peak_20224	NO
chr14	23675645	23675845	23675745	12.1108	peak_20225	NO
chr14	23759898	23760098	23759998	14.76	peak_20227	NO
chr14	24208489	24208689	24208589	13.1677	peak_20244	YES
chr14	25319896	25320096	25319996	10.4077	peak_20271	YES
chr14	25565257	25565457	25565357	20.3843	peak_20277	NO
chr14	25647392	25647592	25647492	14.9492	peak_20283	YES
chr14	25837114	25837314	25837214	16.7391	peak_20294	YES
chr14	25887919	25888119	25888019	10.0292	peak_20301	YES
chr14	25928300	25928500	25928400	14.76	peak_20303	YES
chr14	25936468	25936668	25936568	19.68	peak_20305	NO
chr14	25973780	25973980	25973880	10.9754	peak_20307	YES
chr14	26270689	26270889	26270789	19.3743	peak_20325	NO
chr14	26344531	26344731	26344631	16.333	peak_20329	NO
chr14	26352669	26352869	26352769	14.5708	peak_20330	YES
chr14	26588574	26588774	26588674	12.6785	peak_20352	YES
chr14	27354340	27354540	27354440	14.5708	peak_20367	YES
chr14	27398830	27399030	27398930	16.2739	peak_20368	YES
chr14	27870049	27870249	27870149	13.087	peak_20390	NO
chr14	27980558	27980758	27980658	11.7214	peak_20402	NO
chr14	27999121	27999321	27999221	11.1646	peak_20406	NO
chr14	28823964	28824164	28824064	19.8693	peak_20434	NO
chr14	28856259	28856459	28856359	13.6246	peak_20438	YES
chr14	28875856	28876056	28875956	21.3831	peak_20444	NO
chr14	29080078	29080278	29080178	13.1007	peak_20459	NO
chr14	29231869	29232069	29231969	11.4531	peak_20473	NO
chr14	29254704	29254904	29254804	22.3292	peak_20475	NO
chr14	29321470	29321670	29321570	10.5969	peak_20483	YES
chr14	29831094	29831294	29831194	11.5431	peak_20506	NO
chr14	29992611	29992811	29992711	10.0292	peak_20519	YES
chr14	31218825	31219025	31218925	11.1887	peak_20548	NO
chr14	32681872	32682072	32681972	13.4354	peak_20619	NO
chr14	32869118	32869318	32869218	12.6456	peak_20630	NO
chr14	32947577	32947777	32947677	10.0292	peak_20634	NO
chr14	33695015	33695215	33695115	13.8139	peak_20653	NO
chr14	33764082	33764282	33764182	12.2956	peak_20654	YES
chr14	34500724	34500924	34500824	13.218	peak_20675	NO
chr14	35267363	35267563	35267463	16.2739	peak_20696	YES
chr14	35316425	35316625	35316525	27.4385	peak_20701	YES
chr14	35577486	35577686	35577586	10.7097	peak_20719	YES
chr14	35709840	35710040	35709940	10.5342	peak_20722	YES
chr14	37017062	37017262	37017162	10.5969	peak_20745	NO
chr14	37464333	37464533	37464433	10.1158	peak_20751	NO
chr14	41821012	41821212	41821112	11.4401	peak_20790	NO
chr14	41830913	41831113	41831013	17.4093	peak_20792	NO
chr14	45949448	45949648	45949548	16.8416	peak_20809	YES
chr14	46686855	46687055	46686955	21.7616	peak_20840	YES
chr14	46763986	46764186	46764086	16.6523	peak_20843	YES
chr14	46815673	46815873	46815773	11.3539	peak_20848	NO
chr14	46920160	46920360	46920260	11.1646	peak_20852	NO
chr14	46975566	46975766	46975666	13.8139	peak_20855	NO
chr14	47202905	47203105	47203005	10.0292	peak_20867	NO
chr14	47232421	47232621	47232521	14.3816	peak_20868	NO
chr14	47282017	47282217	47282117	14.5398	peak_20871	YES
chr14	47290463	47290663	47290563	24.0323	peak_20872	YES
chr14	47293826	47294026	47293926	21.3831	peak_20873	NO
chr14	47295502	47295702	47295602	10.2185	peak_20874	NO
chr14	47451642	47451842	47451742	11.3539	peak_20880	YES
chr14	47505127	47505327	47505227	10.5969	peak_20883	YES
chr14	47552285	47552485	47552385	10.243	peak_20885	YES
chr14	47570366	47570566	47570466	11.9215	peak_20887	NO
chr14	47707106	47707306	47707206	16.2739	peak_20898	NO
chr14	47774048	47774248	47774148	19.8693	peak_20900	NO
chr14	47860381	47860581	47860481	13.6246	peak_20903	NO
chr14	47987131	47987331	47987231	18.7339	peak_20907	YES
chr14	48254175	48254375	48254275	24.3563	peak_20910	YES
chr14	48826861	48827061	48826961	15.5169	peak_20924	YES
chr14	49076350	49076550	49076450	15.3277	peak_20936	NO
chr14	51709180	51709380	51709280	21.3831	peak_20970	YES
chr14	54481901	54482101	54482001	11.9215	peak_21000	NO
chr14	54564890	54565090	54564990	13.0569	peak_21003	NO
chr14	54684361	54684561	54684461	13.8938	peak_21005	NO
chr14	54796167	54796367	54796267	14.6068	peak_21019	NO
chr14	54800973	54801173	54801073	11.3539	peak_21020	NO
chr14	54873632	54873832	54873732	10.7862	peak_21032	YES
chr14	55045542	55045742	55045642	14.1923	peak_21037	YES
chr14	55049556	55049756	55049656	13.3896	peak_21039	YES
chr14	55191561	55191761	55191661	11.1646	peak_21044	YES
chr14	55260550	55260750	55260650	17.0308	peak_21049	YES
chr14	55373476	55373676	55373576	10.9754	peak_21055	YES
chr14	55543555	55543755	55543655	11.1646	peak_21062	YES
chr14	55623381	55623581	55623481	10.4077	peak_21065	YES
chr14	55724259	55724459	55724359	10.0292	peak_21072	YES
chr14	56179674	56179874	56179774	13.4354	peak_21087	YES
chr14	56400230	56400430	56400330	13.2462	peak_21099	YES
chr14	56442854	56443054	56442954	14.9459	peak_21101	YES
chr14	56474001	56474201	56474101	13.0001	peak_21105	YES
chr14	57396384	57396584	57396484	10.0292	peak_21131	YES
chr14	57901733	57901933	57901833	12.8166	peak_21142	NO
chr14	58372267	58372467	58372367	11.6246	peak_21159	YES
chr14	58884315	58884515	58884415	10.5969	peak_21170	NO
chr14	58919529	58919729	58919629	14.1923	peak_21173	YES
chr14	58953849	58954049	58953949	21.9508	peak_21176	YES
chr14	59245798	59245998	59245898	14.1923	peak_21192	NO
chr14	60359617	60359817	60359717	14.0031	peak_21233	NO
chr14	60472160	60472360	60472260	10.5969	peak_21236	YES
chr14	60509169	60509369	60509269	10.0292	peak_21238	NO
chr14	60544584	60544784	60544684	17.7877	peak_21241	NO
chr14	61360566	61360766	61360666	10.0292	peak_21276	YES
chr14	61697643	61697843	61697743	11.0284	peak_21296	YES
chr14	61791693	61791893	61791793	22.14	peak_21299	YES
chr14	62117090	62117290	62117190	11.9215	peak_21303	NO
chr14	62797717	62797917	62797817	11.9215	peak_21332	NO
chr14	62835932	62836132	62836032	30.0877	peak_21335	NO
chr14	62877101	62877301	62877201	13.2462	peak_21338	NO
chr14	62928042	62928242	62928142	10.4077	peak_21339	NO
chr14	63189176	63189376	63189276	13.0569	peak_21352	YES
chr14	63195429	63195629	63195529	12.6456	peak_21353	NO
chr14	63308281	63308481	63308381	18.3554	peak_21354	NO
chr14	63681122	63681322	63681222	29.8468	peak_21371	NO
chr14	63686693	63686893	63686793	21.2439	peak_21372	NO
chr14	63837150	63837350	63837250	10.8813	peak_21383	NO
chr14	63902478	63902678	63902578	14.76	peak_21397	NO
chr14	63916144	63916344	63916244	10.4077	peak_21399	NO
chr14	63957494	63957694	63957594	11.3539	peak_21404	YES
chr14	63975916	63976116	63976016	13.924	peak_21405	NO
chr14	64273026	64273226	64273126	10.5969	peak_21411	NO
chr14	64527466	64527666	64527566	14.3816	peak_21416	YES
chr14	64968867	64969067	64968967	12.0563	peak_21432	NO
chr14	65533222	65533422	65533322	13.2462	peak_21445	NO
chr14	65885307	65885507	65885407	14.0031	peak_21466	YES
chr14	65995506	65995706	65995606	10.2185	peak_21477	YES
chr14	66135350	66135550	66135450	10.2185	peak_21487	NO
chr14	66400467	66400667	66400567	13.4354	peak_21496	NO
chr14	66519489	66519689	66519589	11.7323	peak_21506	YES
chr14	66837726	66837926	66837826	17.0308	peak_21518	NO
chr14	67113517	67113717	67113617	11.3539	peak_21528	YES
chr14	67627841	67628041	67627941	12.8677	peak_21540	YES
chr14	67735884	67736084	67735984	17.5529	peak_21546	NO
chr14	67853320	67853520	67853420	29.1416	peak_21550	YES
chr14	67934486	67934686	67934586	13.2462	peak_21559	NO
chr14	67941551	67941751	67941651	11.5431	peak_21561	NO
chr14	69780610	69780810	69780710	18.2673	peak_21624	NO
chr14	70008274	70008474	70008374	17.4093	peak_21634	YES
chr14	70064054	70064254	70064154	11.5431	peak_21640	YES
chr14	70223467	70223667	70223567	13.2462	peak_21653	YES
chr14	70455802	70456002	70455902	16.8416	peak_21657	YES
chr14	70495896	70496096	70495996	10.9754	peak_21662	NO
chr14	70610198	70610398	70610298	12.3518	peak_21670	YES
chr14	70977454	70977654	70977554	12.6785	peak_21680	YES
chr14	70998698	70998898	70998798	11.9215	peak_21681	YES
chr14	71183355	71183555	71183455	13.6246	peak_21691	NO
chr14	72481309	72481509	72481409	18.3554	peak_21717	NO
chr14	73143744	73143944	73143844	12.6785	peak_21733	NO
chr14	73801249	73801449	73801349	10.7862	peak_21761	NO
chr14	73879393	73879593	73879493	11.1646	peak_21765	NO
chr14	75078113	75078313	75078213	13.4698	peak_21781	NO
chr14	75100370	75100570	75100470	23.2754	peak_21782	NO
chr14	75220304	75220504	75220404	12.6785	peak_21787	NO
chr14	75283978	75284178	75284078	12.1108	peak_21790	NO
chr14	75373915	75374115	75374015	13.4354	peak_21795	NO
chr14	75845413	75845613	75845513	13.1007	peak_21808	YES
chr14	76234123	76234323	76234223	11.5431	peak_21818	YES
chr14	76236963	76237163	76237063	12.3	peak_21819	YES
chr14	76459953	76460153	76460053	11.9215	peak_21835	NO
chr14	76915969	76916169	76916069	14.3967	peak_21855	YES
chr14	77022316	77022516	77022416	18.3554	peak_21872	YES
chr14	77282767	77282967	77282867	24.9785	peak_21904	YES
chr14	77432380	77432580	77432480	43.9016	peak_21908	NO
chr14	78332094	78332294	78332194	27.9588	peak_21938	NO
chr14	80021029	80021229	80021129	12.1108	peak_22003	NO
chr14	86330417	86330617	86330517	13.8388	peak_22041	NO
chr14	86571055	86571255	86571155	40.4954	peak_22050	NO
chr14	93898366	93898566	93898466	10.9754	peak_22110	NO
chr14	94133749	94133949	94133849	13.9574	peak_22112	NO
chr14	95317792	95317992	95317892	10.4077	peak_22125	NO
chr14	99384023	99384223	99384123	12.4892	peak_22166	NO
chr14	99410012	99410212	99410112	15.8012	peak_22168	YES
chr14	99418407	99418607	99418507	38.9816	peak_22170	YES
chr14	99765603	99765803	99765703	15.1385	peak_22182	YES
chr14	100177701	100177901	100177801	10.0033	peak_22197	NO
chr14	100212341	100212541	100212441	10.7862	peak_22200	NO
chr14	100255769	100255969	100255869	23.2754	peak_22202	NO
chr14	100342646	100342846	100342746	11.9937	peak_22208	YES
chr14	100614684	100614884	100614784	10.9754	peak_22217	NO
chr14	102246789	102246989	102246889	18.3554	peak_22281	NO
chr14	102826883	102827083	102826983	11.1646	peak_22296	NO
chr14	103394564	103394764	103394664	10.2185	peak_22311	NO
chr14	105759780	105759980	105759880	10.1485	peak_22353	NO
chr14	105803514	105803714	105803614	29.3308	peak_22363	NO
chr14	105971605	105971805	105971705	20.8154	peak_22376	NO
chr14	106131746	106131946	106131846	11.1646	peak_22387	YES
chr14	106718086	106718286	106718186	10.0292	peak_22410	NO
chr14	106793150	106793350	106793250	13.0569	peak_22411	NO
chr14	111548963	111549163	111549063	10.2185	peak_22449	NO
chr14	112970771	112970971	112970871	18.9231	peak_22455	NO
chr14	115220607	115220807	115220707	11.1646	peak_22466	YES
chr14	115228119	115228319	115228219	43.5231	peak_22468	YES
chr14	115353464	115353664	115353564	15.684	peak_22477	NO
chr14	115812617	115812817	115812717	18.3554	peak_22486	NO
chr14	115835951	115836151	115836051	19.3121	peak_22487	NO
chr14	116747773	116747973	116747873	23.0862	peak_22503	NO
chr14	117324249	117324449	117324349	10.9754	peak_22517	YES
chr14	117328055	117328255	117328155	11.1646	peak_22519	YES
chr14	117601365	117601565	117601465	16.4631	peak_22533	NO
chr14	118047732	118047932	118047832	12.0762	peak_22561	NO
chr14	118050671	118050871	118050771	10.9754	peak_22562	NO
chr14	118080523	118080723	118080623	16.3867	peak_22563	NO
chr14	120754332	120754532	120754432	13.4354	peak_22648	YES
chr14	121036792	121036992	121036892	11.129	peak_22660	NO
chr14	121445210	121445410	121445310	10.9754	peak_22667	NO
chr14	121764698	121764898	121764798	16.6523	peak_22697	YES
chr14	122059776	122059976	122059876	14.5559	peak_22707	NO
chr14	122468146	122468346	122468246	23.2754	peak_22722	NO
chr14	123048767	123048967	123048867	10.2351	peak_22736	NO
chr14	123408732	123408932	123408832	10.6797	peak_22751	NO
chr14	124060352	124060552	124060452	14.1923	peak_22759	NO
chr14	125141675	125141875	125141775	10.4077	peak_22764	NO
chr15	3448951	3449151	3449051	10.0292	peak_22774	NO
chr15	3513496	3513696	3513596	10.5969	peak_22778	NO
chr15	3855791	3855991	3855891	11.3539	peak_22785	NO
chr15	5066464	5066664	5066564	10.9754	peak_22818	YES
chr15	5135590	5135790	5135690	12.8677	peak_22823	YES
chr15	5191731	5191931	5191831	22.7077	peak_22828	NO
chr15	5877900	5878100	5878000	18.1662	peak_22844	NO
chr15	6336721	6336921	6336821	19.68	peak_22859	YES
chr15	6693850	6694050	6693950	11.7631	peak_22884	NO
chr15	7104748	7104948	7104848	30.2769	peak_22902	NO
chr15	7487972	7488172	7488072	12.3	peak_22913	NO
chr15	8756087	8756287	8756187	13.0569	peak_22961	NO
chr15	9008581	9008781	9008681	11.7323	peak_22965	YES
chr15	9453921	9454121	9454021	10.9754	peak_22973	NO
chr15	10598089	10598289	10598189	14.3816	peak_23000	NO
chr15	10619959	10620159	10620059	13.4354	peak_23003	NO
chr15	10644946	10645146	10645046	12.1108	peak_23004	YES
chr15	10665223	10665423	10665323	18.5446	peak_23006	NO
chr15	11303572	11303772	11303672	10.0292	peak_23036	NO
chr15	11674848	11675048	11674948	16.0846	peak_23054	YES
chr15	11827096	11827296	11827196	21.0046	peak_23060	NO
chr15	12124449	12124649	12124549	14.1923	peak_23073	YES
chr15	21918436	21918636	21918536	12.7317	peak_23157	NO
chr15	23083252	23083452	23083352	16.8416	peak_23163	NO
chr15	24919867	24920067	24919967	11.5431	peak_23176	NO
chr15	25047796	25047996	25047896	16.6523	peak_23178	NO
chr15	25539194	25539394	25539294	14.1308	peak_23192	NO
chr15	26449206	26449406	26449306	10.3153	peak_23213	NO
chr15	26821947	26822147	26822047	10.5969	peak_23225	NO
chr15	26823756	26823956	26823856	10.5969	peak_23226	YES
chr15	27176129	27176329	27176229	15.7868	peak_23242	NO
chr15	27188793	27188993	27188893	34.6293	peak_23244	NO
chr15	27713415	27713615	27713515	13.3959	peak_23268	YES
chr15	27770403	27770603	27770503	15.6502	peak_23275	NO
chr15	27853369	27853569	27853469	14.76	peak_23277	YES
chr15	30312884	30313084	30312984	13.8139	peak_23297	NO
chr15	30875739	30875939	30875839	17.0308	peak_23315	NO
chr15	31232749	31232949	31232849	10.0292	peak_23324	NO
chr15	31312086	31312286	31312186	13.6246	peak_23327	NO
chr15	31439670	31439870	31439770	14.7218	peak_23329	NO
chr15	31475340	31475540	31475440	10.8798	peak_23332	NO
chr15	32196245	32196445	32196345	16.3842	peak_23355	NO
chr15	32581985	32582185	32582085	12.4892	peak_23371	NO
chr15	33526250	33526450	33526350	11.9215	peak_23392	YES
chr15	35945590	35945790	35945690	14.0031	peak_23472	YES
chr15	35971801	35972001	35971901	20.8154	peak_23474	NO
chr15	36233975	36234175	36234075	10.7862	peak_23484	YES
chr15	36291119	36291319	36291219	13.1813	peak_23487	YES
chr15	36304747	36304947	36304847	15.5169	peak_23490	YES
chr15	36310773	36310973	36310873	12.8677	peak_23491	NO
chr15	36565406	36565606	36565506	10.5969	peak_23498	NO
chr15	36577778	36577978	36577878	12.3	peak_23500	NO
chr15	36657674	36657874	36657774	10.617	peak_23503	YES
chr15	37432123	37432323	37432223	10.9754	peak_23535	NO
chr15	37649867	37650067	37649967	13.0569	peak_23540	YES
chr15	38527321	38527521	38527421	14.0031	peak_23581	NO
chr15	38632265	38632465	38632365	37.7481	peak_23583	YES
chr15	38639282	38639482	38639382	22.773	peak_23585	YES
chr15	39166364	39166564	39166464	40.6846	peak_23602	NO
chr15	39849636	39849836	39849736	10.7862	peak_23612	NO
chr15	40186694	40186894	40186794	19.1123	peak_23622	NO
chr15	40189992	40190192	40190092	14.5708	peak_23623	NO
chr15	40489778	40489978	40489878	16.4631	peak_23634	NO
chr15	40656873	40657073	40656973	12.8677	peak_23644	NO
chr15	40745036	40745236	40745136	10.4077	peak_23648	NO
chr15	40906142	40906342	40906242	12.8677	peak_23660	NO
chr15	40926620	40926820	40926720	10.7483	peak_23664	NO
chr15	41582803	41583003	41582903	19.8693	peak_23675	YES
chr15	42071112	42071312	42071212	10.8785	peak_23691	NO
chr15	42619549	42619749	42619649	12.8677	peak_23722	NO
chr15	43269748	43269948	43269848	10.2185	peak_23740	NO
chr15	44316454	44316654	44316554	11.5431	peak_23756	NO
chr15	44469503	44469703	44469603	13.2462	peak_23759	NO
chr15	47748194	47748394	47748294	13.4354	peak_23774	NO
chr15	50339678	50339878	50339778	11.9215	peak_23796	NO
chr15	50441138	50441338	50441238	16.8341	peak_23800	NO
chr15	50497253	50497453	50497353	10.7862	peak_23802	NO
chr15	50971186	50971386	50971286	11.1646	peak_23830	NO
chr15	51154960	51155160	51155060	12.1108	peak_23837	NO
chr15	51630454	51630654	51630554	18.3003	peak_23861	YES
chr15	53098575	53098775	53098675	10.2185	peak_23921	YES
chr15	53201954	53202154	53202054	12.5742	peak_23928	NO
chr15	53298942	53299142	53299042	10.2185	peak_23931	NO
chr15	54875197	54875397	54875297	16.0846	peak_23954	NO
chr15	55221756	55221956	55221856	12.8677	peak_23967	NO
chr15	56110299	56110499	56110399	15.7062	peak_24001	YES
chr15	56175912	56176112	56176012	13.8139	peak_24004	NO
chr15	56455125	56455325	56455225	25.648	peak_24014	YES
chr15	56552226	56552426	56552326	10.8607	peak_24025	NO
chr15	56872242	56872442	56872342	12.4892	peak_24040	NO
chr15	57004428	57004628	57004528	10.8842	peak_24046	NO
chr15	57225680	57225880	57225780	12.4892	peak_24052	NO
chr15	57724196	57724396	57724296	37.8462	peak_24070	YES
chr15	58423094	58423294	58423194	16.0751	peak_24107	NO
chr15	58886557	58886757	58886657	24.7893	peak_24129	YES
chr15	58929507	58929707	58929607	16.6523	peak_24133	NO
chr15	58970367	58970567	58970467	19.1123	peak_24134	NO
chr15	59029411	59029611	59029511	20.3704	peak_24137	YES
chr15	59686343	59686543	59686443	10.0292	peak_24175	NO
chr15	60058013	60058213	60058113	14.1923	peak_24187	NO
chr15	60100907	60101107	60101007	17.22	peak_24188	NO
chr15	60653940	60654140	60654040	14.76	peak_24195	YES
chr15	61930888	61931088	61930988	16.2739	peak_24246	YES
chr15	62228758	62228958	62228858	15.1304	peak_24258	NO
chr15	62294469	62294669	62294569	11.9215	peak_24259	NO
chr15	62322171	62322371	62322271	10.4077	peak_24260	NO
chr15	63172335	63172535	63172435	10.4987	peak_24279	YES
chr15	66076347	66076547	66076447	25.9246	peak_24349	NO
chr15	66575243	66575443	66575343	22.14	peak_24364	NO
chr15	66657823	66658023	66657923	15.7062	peak_24370	YES
chr15	66715159	66715359	66715259	12.6456	peak_24375	YES
chr15	66982830	66983030	66982930	17.7877	peak_24385	NO
chr15	72682650	72682850	72682750	11.9215	peak_24448	NO
chr15	72833811	72834011	72833911	10.5969	peak_24453	NO
chr15	72853456	72853656	72853556	11.5431	peak_24454	NO
chr15	73560838	73561038	73560938	10.5969	peak_24480	YES
chr15	73812771	73812971	73812871	10.0292	peak_24486	NO
chr15	74344804	74345004	74344904	10.7862	peak_24494	NO
chr15	75771342	75771542	75771442	12.4892	peak_24519	YES
chr15	75799425	75799625	75799525	10.7862	peak_24520	YES
chr15	76125105	76125305	76125205	13.2462	peak_24527	YES
chr15	76213060	76213260	76213160	14.1923	peak_24531	NO
chr15	76292793	76292993	76292893	15.7062	peak_24533	YES
chr15	76734382	76734582	76734482	20.0784	peak_24548	YES
chr15	77132093	77132293	77132193	18.2519	peak_24579	NO
chr15	77144204	77144404	77144304	12.8677	peak_24582	YES
chr15	77801501	77801701	77801601	10.7862	peak_24614	YES
chr15	78279621	78279821	78279721	11.8907	peak_24620	YES
chr15	78675793	78675993	78675893	11.7323	peak_24634	YES
chr15	78809428	78809628	78809528	11.9215	peak_24642	YES
chr15	79758121	79758321	79758221	20.4369	peak_24671	YES
chr15	79913680	79913880	79913780	13.4354	peak_24677	YES
chr15	81632845	81633045	81632945	11.7323	peak_24730	NO
chr15	81702708	81702908	81702808	12.8677	peak_24733	YES
chr15	82016715	82016915	82016815	18.9231	peak_24744	NO
chr15	83263219	83263419	83263319	24.7254	peak_24775	YES
chr15	83354094	83354294	83354194	14.0031	peak_24782	YES
chr15	83386062	83386262	83386162	18.3554	peak_24785	YES
chr15	83485589	83485789	83485689	11.5431	peak_24789	NO
chr15	83527627	83527827	83527727	17.0308	peak_24791	YES
chr15	84061686	84061886	84061786	10.5969	peak_24802	YES
chr15	84473734	84473934	84473834	10.7862	peak_24816	NO
chr15	84659929	84660129	84660029	26.017	peak_24824	NO
chr15	85836537	85836737	85836637	10.183	peak_24863	NO
chr15	86012483	86012683	86012583	11.3539	peak_24871	YES
chr15	86256824	86257024	86256924	13.424	peak_24879	NO
chr15	88004847	88005047	88004947	14.9492	peak_24907	NO
chr15	88669553	88669753	88669653	10.702	peak_24916	YES
chr15	88698096	88698296	88698196	13.3848	peak_24919	YES
chr15	88850595	88850795	88850695	11.5233	peak_24920	NO
chr15	88959080	88959280	88959180	10.3573	peak_24922	YES
chr15	89852370	89852570	89852470	13.2462	peak_24942	NO
chr15	89912647	89912847	89912747	16.8416	peak_24943	NO
chr15	91272217	91272417	91272317	13.0569	peak_24979	NO
chr15	92459706	92459906	92459806	10.5969	peak_25000	NO
chr15	92836143	92836343	92836243	20.8154	peak_25013	YES
chr15	92925161	92925361	92925261	11.0609	peak_25017	NO
chr15	93022011	93022211	93022111	11.9215	peak_25019	NO
chr15	93304856	93305056	93304956	10.0292	peak_25024	NO
chr15	93350717	93350917	93350817	14.0031	peak_25028	YES
chr15	93355795	93355995	93355895	17.22	peak_25031	NO
chr15	93486245	93486445	93486345	13.388	peak_25047	NO
chr15	93574673	93574873	93574773	31.0339	peak_25050	NO
chr15	93828736	93828936	93828836	12.1782	peak_25069	NO
chr15	93855453	93855653	93855553	24.1588	peak_25073	YES
chr15	94080430	94080630	94080530	16.4631	peak_25088	YES
chr15	95711062	95711262	95711162	16.4631	peak_25126	NO
chr15	95761914	95762114	95762014	14.3816	peak_25129	NO
chr15	95833702	95833902	95833802	11.1646	peak_25135	NO
chr15	95954911	95955111	95955011	10.4077	peak_25144	NO
chr15	95980846	95981046	95980946	12.3	peak_25145	NO
chr15	96354768	96354968	96354868	15.5169	peak_25164	YES
chr15	96373795	96373995	96373895	15.3277	peak_25165	YES
chr15	96574731	96574931	96574831	19.3016	peak_25173	YES
chr15	96800479	96800679	96800579	10.8813	peak_25187	YES
chr15	96803862	96804062	96803962	13.4354	peak_25188	YES
chr15	96815312	96815512	96815412	10.0292	peak_25190	YES
chr15	96834683	96834883	96834783	15.3277	peak_25192	YES
chr15	96872877	96873077	96872977	10.9754	peak_25195	YES
chr15	96933466	96933666	96933566	21.1939	peak_25200	YES
chr15	96935507	96935707	96935607	10.4077	peak_25201	NO
chr15	97078217	97078417	97078317	12.4892	peak_25211	YES
chr15	97421261	97421461	97421361	11.3539	peak_25224	YES
chr15	98011846	98012046	98011946	34.8185	peak_25259	YES
chr15	98436603	98436803	98436703	23.2754	peak_25267	NO
chr15	98438100	98438300	98438200	21.7627	peak_25268	YES
chr15	98492637	98492837	98492737	11.9215	peak_25270	YES
chr15	98824377	98824577	98824477	10.2185	peak_25288	YES
chr15	98947060	98947260	98947160	11.607	peak_25299	NO
chr15	99223196	99223396	99223296	11.1646	peak_25315	YES
chr15	99304426	99304626	99304526	12.8677	peak_25318	YES
chr15	99492890	99493090	99492990	14.5708	peak_25328	NO
chr15	99495273	99495473	99495373	33.4939	peak_25329	YES
chr15	100057407	100057607	100057507	16.0846	peak_25356	YES
chr15	101067383	101067583	101067483	13.0569	peak_25396	NO
chr15	101091913	101092113	101092013	13.2462	peak_25400	YES
chr15	101772331	101772531	101772431	28.1704	peak_25422	YES
chr15	101856147	101856347	101856247	12.3	peak_25430	YES
chr15	101896113	101896313	101896213	13.087	peak_25433	NO
chr15	102236540	102236740	102236640	10.5969	peak_25449	NO
chr15	102341137	102341337	102341237	17.22	peak_25457	YES
chr15	102870413	102870613	102870513	10.4077	peak_25478	NO
chr15	103032851	103033051	103032951	10.7097	peak_25486	YES
chr15	103070767	103070967	103070867	13.3433	peak_25493	YES
chr16	4782665	4782865	4782765	10.0292	peak_25538	NO
chr16	6113964	6114164	6114064	10.2185	peak_25566	NO
chr16	7141111	7141311	7141211	12.3	peak_25587	NO
chr16	7450769	7450969	7450869	16.0846	peak_25596	NO
chr16	8208356	8208556	8208456	10.0292	peak_25608	YES
chr16	8523396	8523596	8523496	13.2462	peak_25617	YES
chr16	9215305	9215505	9215405	11.0432	peak_25631	NO
chr16	10938047	10938247	10938147	14.0031	peak_25675	NO
chr16	10943455	10943655	10943555	17.5821	peak_25676	NO
chr16	11782286	11782486	11782386	13.4354	peak_25699	NO
chr16	12608430	12608630	12608530	20.4815	peak_25711	NO
chr16	13194038	13194238	13194138	13.0563	peak_25719	NO
chr16	13358239	13358439	13358339	12.8677	peak_25726	YES
chr16	13438014	13438214	13438114	11.5431	peak_25731	YES
chr16	13615465	13615665	13615565	20.2477	peak_25740	NO
chr16	14265593	14265793	14265693	10.2185	peak_25752	NO
chr16	14895889	14896089	14895989	27.4385	peak_25764	NO
chr16	14992685	14992885	14992785	43.7124	peak_25766	NO
chr16	15053010	15053210	15053110	11.4401	peak_25771	NO
chr16	15386332	15386532	15386432	21.1939	peak_25782	YES
chr16	15760537	15760737	15760637	10.9754	peak_25791	NO
chr16	16147135	16147335	16147235	10.9754	peak_25802	YES
chr16	16219888	16220088	16219988	11.1646	peak_25805	NO
chr16	17554856	17555056	17554956	22.8268	peak_25839	YES
chr16	17744769	17744969	17744869	10.4605	peak_25849	NO
chr16	17812251	17812451	17812351	12.8747	peak_25852	NO
chr16	18611915	18612115	18612015	13.2462	peak_25881	YES
chr16	18970941	18971141	18971041	11.1646	peak_25888	YES
chr16	19760298	19760498	19760398	10.4077	peak_25892	YES
chr16	20227688	20227888	20227788	11.4238	peak_25903	NO
chr16	20477067	20477267	20477167	12.8677	peak_25910	YES
chr16	21204429	21204629	21204529	11.9215	peak_25930	NO
chr16	21210464	21210664	21210564	12.1084	peak_25932	YES
chr16	21215030	21215230	21215130	10.9754	peak_25934	YES
chr16	21333783	21333983	21333883	10.8853	peak_25945	YES
chr16	22494863	22495063	22494963	11.7323	peak_25987	NO
chr16	22734336	22734536	22734436	11.3633	peak_26001	NO
chr16	23159050	23159250	23159150	10.9754	peak_26009	NO
chr16	23218580	23218780	23218680	16.4631	peak_26013	NO
chr16	23231267	23231467	23231367	13.0569	peak_26015	YES
chr16	23518270	23518470	23518370	10.3807	peak_26037	YES
chr16	23680632	23680832	23680732	48.7127	peak_26044	NO
chr16	24501756	24501956	24501856	15.5169	peak_26081	NO
chr16	24738012	24738212	24738112	11.9215	peak_26088	NO
chr16	26041220	26041420	26041320	12.1108	peak_26129	YES
chr16	26186110	26186310	26186210	16.053	peak_26141	YES
chr16	27523660	27523860	27523760	13.8982	peak_26167	YES
chr16	29839293	29839493	29839393	12.4892	peak_26221	YES
chr16	29845869	29846069	29845969	24.2216	peak_26223	NO
chr16	29886945	29887145	29887045	16.4631	peak_26230	YES
chr16	29946160	29946360	29946260	27.1241	peak_26234	YES
chr16	30059083	30059283	30059183	10.4077	peak_26243	YES
chr16	30065347	30065547	30065447	20.4369	peak_26244	YES
chr16	30068413	30068613	30068513	11.7323	peak_26245	YES
chr16	30435624	30435824	30435724	14.0031	peak_26264	NO
chr16	30476125	30476325	30476225	10.183	peak_26268	YES
chr16	30507149	30507349	30507249	11.5431	peak_26271	YES
chr16	30520897	30521097	30520997	10.5969	peak_26275	NO
chr16	30733304	30733504	30733404	10.5969	peak_26280	YES
chr16	30788695	30788895	30788795	14.8874	peak_26285	NO
chr16	30799817	30800017	30799917	11.554	peak_26289	YES
chr16	30818771	30818971	30818871	16.0846	peak_26291	YES
chr16	31495672	31495872	31495772	10.2932	peak_26324	NO
chr16	32477456	32477656	32477556	14.3816	peak_26363	NO
chr16	32487327	32487527	32487427	17.9769	peak_26364	NO
chr16	32509743	32509943	32509843	26.4264	peak_26366	NO
chr16	32854152	32854352	32854252	10.9754	peak_26379	NO
chr16	34004432	34004632	34004532	10.9754	peak_26435	YES
chr16	34057681	34057881	34057781	23.8936	peak_26441	YES
chr16	34342450	34342650	34342550	13.1007	peak_26469	NO
chr16	34421600	34421800	34421700	18.6125	peak_26471	YES
chr16	34931536	34931736	34931636	10.7319	peak_26507	YES
chr16	35224936	35225136	35225036	14.1923	peak_26524	NO
chr16	35518203	35518403	35518303	16.3197	peak_26533	NO
chr16	37011581	37011781	37011681	11.7323	peak_26560	YES
chr16	37729514	37729714	37729614	12.3	peak_26579	YES
chr16	37757458	37757658	37757558	10.5969	peak_26581	NO
chr16	37790079	37790279	37790179	11.5598	peak_26588	YES
chr16	37845413	37845613	37845513	14.76	peak_26594	NO
chr16	37894084	37894284	37894184	27.8169	peak_26599	YES
chr16	37974016	37974216	37974116	17.7877	peak_26601	NO
chr16	38350613	38350813	38350713	24.7893	peak_26621	NO
[truncated: 3,123 more rows]
