# Supplementary material for: A tissue-specific, Gata6-driven transcriptional program instructs remodeling of the mature arterial tree
Source: eLife. 2017 Sep 27;6:e31362. doi: 10.7554/eLife.31362 (PMC5630260; doi:10.7554/eLife.31362)
Supplement: Supplementary file 4. [file elife-31362-supp4.xls]

## Sheet: ChIPseq
Antibody	Tissue	Replicate	Sequencing Mode	IP Total Reads (Read Pairs/Reads)	IP Trimmed Reads (Read Pairs/Reads)	IP concordant aligned read pairs/reads (q>30)	Input Total Reads (Read Pairs/Reads)	Input Trimmed Reads (Read Pairs/Reads)	Input concordant aligned read pairs/reads (q>30)	Total MACS peaks	MACS peaks FE>=10	Array express ID
Meis	BA2	Rep1	Paired End	150,044,56	116017509	85722466	79615786	66388887	19500925	159008	26104	E-MTAB-5536
Meis	BA2	Rep2	Paired End	93561903	82670831	64760853	108136730	97423960	71513929	194889	28132	E-MTAB-5536
Meis	PBA/OFT	Rep1	Paired End	153311799	139571271	111942480	71766825	67068907	49395375	117394	35991	E-MTAB-5536
Meis	PBA/OFT	Rep2	Paired End	76131578	58276323	39027344	69168982	58858829	45401435	152783	36953	E-MTAB-5536
Gata6	PBA/OFT	Rep1	Paired End	117468825	99077371	46418642	77297842	70052659	51608366	68595	5123	E-MTAB-5536
Gata6	PBA/OFT	Rep2	Paired End	82484581	72983966	13788191	94459125	85556041	67240115	9773	693	E-MTAB-5407
H3K27AC	BA2	Rep1	Single End	90830954	88168783	77654870	66549465	63170622	46576178	53234	NA	E-MTAB-5407
H3K27AC	BA2	Rep2	Paired End	81786540	79532162	70332059	98780540	94044298	69945192	80827	NA	E-MTAB-5407
H3K27AC	PBA/OFT	Rep1	Single End	95212518	92083398	81918408	96868296	91505918	67141086	113523	NA	E-MTAB-5407
H3K27AC	PBA/OFT	Rep2	Paired End	57833675	56186163	50042520	68132234	64721511	47571974	61847	NA	E-MTAB-5407

## Sheet: RNAseq
Tissue	Developmental Stage	Replicate	Sequencing Mode	Total Reads	Trimmed Reads	Aligned Pairs	Multiple Alignments	Discordant Alignments	Concordant pair alignment rate	Array express ID
BA2	E10.5	Rep1	Paired End	25694705	24347302	22910358	921511	308070	0.928	E-MTAB-5394
BA2	E10.5	Rep2	Paired End	36054075	34149465	32032346	1234565	394017	0.926	E-MTAB-5394
BA2	E11.5	Rep1	Paired End	47442453	45313969	42658785	1621599	488689	0.931	E-MTAB-5394
BA2	E11.5	Rep2	Paired End	32574798	31019898	29265421	1128897	294556	0.934	E-MTAB-5394
PBA/OFT	E10.5	Rep1	Single End	31926015	31907239	31371509	1698715	NA	0.983	E-MTAB-5394
PBA/OFT	E10.5	Rep2	Single End	32443869	32424301	31906164	1748976	NA	0.984	E-MTAB-5394
PBA/OFT	E11.5	Rep1	Single End	33424637	33404736	32912755	1721256	NA	0.985	E-MTAB-5394
PBA/OFT	E11.5	Rep2	Single End	22407977	22394808	22005177	1079685	NA	0.983	E-MTAB-5394
